# Supplementary material for: Protein-constrained models pinpoints the role of underground metabolism in robustness of metabolic phenotypes
Source: iScience. 2025 Feb 28;28(3):112126. doi: 10.1016/j.isci.2025.112126 (PMC11951047; doi:10.1016/j.isci.2025.112126)
Supplement: Table S2. Excel file containing the list of subpools and their corresponding usage values of the enzyme pool [file mmc3.xlsx]

## Sheet: Sheet1
Subpool	Before KO	After KO	Total pool
usage_prot_P02918_0001	-0.00384055	0	-0.00384055
usage_prot_P02918_0002	0	-0.00384055	-0.00384055
usage_prot_P02918_0003	0	0	-0.00384055
usage_prot_P02918_0004	0	-0.000192028	-0.00384055
usage_prot_P04036_0001	-0.0125402	0	-0.0125402
usage_prot_P04036_0002	0	0	-0.0125402
usage_prot_P04036_0003	0	0	-0.0125402
usage_prot_P04036_0004	0	0	-0.0125402
usage_prot_P04036_0005	0	-0.0126866	-0.0125402
usage_prot_P04036_0006	0	-0.000480632	-0.0125402
usage_prot_P07023_0001	-0.976687	0	-2.50342
usage_prot_P07023_0002	-0.012525	0	-2.50342
usage_prot_P07023_0003	-1.51421	0	-2.50342
usage_prot_P07023_0004	0	0	-2.50342
usage_prot_P07023_0005	0	-2.6286	-2.50342
usage_prot_P07023_0006	0	0	-2.50342
usage_prot_P07023_0007	0	0	-2.50342
usage_prot_P08373_0001	-0.000335611	0	-0.000335611
usage_prot_P08373_0002	0	-0.000335611	-0.000335611
usage_prot_P08373_0003	0	0	-0.000335611
usage_prot_P08373_0004	0	0	-0.000335611
usage_prot_P08373_0005	0	0	-0.000335611
usage_prot_P0A6C5_0001	-0.337849	0	-0.337849
usage_prot_P0A6C5_0002	0	-0.294788	-0.337849
usage_prot_P0A6C5_0003	0	-0.0599527	-0.337849
usage_prot_P0A6C5_0004	0	0	-0.337849
usage_prot_P0A6E6_0001	-5.4777	0	-5.4777
usage_prot_P0A6E6_0002	0	0	-5.4777
usage_prot_P0A6E6_0003	0	-5.51765	-5.4777
usage_prot_P0A6E6_0004	0	0	-5.4777
usage_prot_P0A6I0_0001	-0.0132063	0	-0.0408226
usage_prot_P0A6I0_0002	0	-0.0132226	-0.0408226
usage_prot_P0A6I0_0003	0	0	-0.0408226
usage_prot_P0A6I0_0004	0	0	-0.0408226
usage_prot_P0A6I0_0005	-0.0276163	-0.0286288	-0.0408226
usage_prot_P0A6I0_0006	0	-0.00101242	-0.0408226
usage_prot_P0A6S7_0001	-0.059406	0	-0.059406
usage_prot_P0A6S7_0002	0	-0.0623763	-0.059406
usage_prot_P0A6S7_0003	0	0	-0.059406
usage_prot_P0A6S7_0004	0	0	-0.059406
usage_prot_P0A720_0001	-7.97237e-06	0	-0.00186071
usage_prot_P0A720_0002	0	0	-0.00186071
usage_prot_P0A720_0003	0	0	-0.00186071
usage_prot_P0A720_0004	-0.00183708	0	-0.00186071
usage_prot_P0A720_0005	0	0	-0.00186071
usage_prot_P0A720_0006	0	0	-0.00186071
usage_prot_P0A720_0007	0	0	-0.00186071
usage_prot_P0A720_0008	0	0	-0.00186071
usage_prot_P0A720_0009	0	0	-0.00186071
usage_prot_P0A720_0010	0	0	-0.00186071
usage_prot_P0A720_0011	0	0	-0.00186071
usage_prot_P0A720_0012	-1.56565e-05	-0.000665499	-0.00186071
usage_prot_P0A720_0013	0	-0.00128825	-0.00186071
usage_prot_P0A720_0014	0	0	-0.00186071
usage_prot_P0A720_0015	0	0	-0.00186071
usage_prot_P0A720_0016	0	0	-0.00186071
usage_prot_P0A720_0017	0	0	-0.00186071
usage_prot_P0A720_0018	0	0	-0.00186071
usage_prot_P0A763_0001	-0.0472796	0	-0.0761878
usage_prot_P0A763_0002	0	-0.0471557	-0.0761878
usage_prot_P0A763_0003	-0.0194133	-0.0139121	-0.0761878
usage_prot_P0A763_0004	0	0	-0.0761878
usage_prot_P0A763_0005	-0.00825225	-0.00826243	-0.0761878
usage_prot_P0A763_0006	0	0	-0.0761878
usage_prot_P0A763_0007	-0.00119443	0	-0.0761878
usage_prot_P0A763_0008	0	0	-0.0761878
usage_prot_P0A763_0009	0	0	-0.0761878
usage_prot_P0A763_0010	0	0	-0.0761878
usage_prot_P0A763_0011	0	0	-0.0761878
usage_prot_P0A763_0012	0	0	-0.0761878
usage_prot_P0A763_0013	0	0	-0.0761878
usage_prot_P0A763_0014	0	0	-0.0761878
usage_prot_P0A763_0015	0	0	-0.0761878
usage_prot_P0A763_0016	0	0	-0.0761878
usage_prot_P0A763_0017	-4.82327e-05	0	-0.0761878
usage_prot_P0A763_0018	0	0	-0.0761878
usage_prot_P0A763_0019	0	-0.00484109	-0.0761878
usage_prot_P0A763_0020	0	-0.00582599	-0.0761878
usage_prot_P0A877_0001	-0.00482003	0	-0.00482003
usage_prot_P0A877_0002	0	-0.00482003	-0.00482003
usage_prot_P0A877_0003	0	-0.000241001	-0.00482003
usage_prot_P0A879_0001	-0.00721295	0	-0.00721295
usage_prot_P0A879_0002	0	-0.00721295	-0.00721295
usage_prot_P0A879_0003	0	-0.000360639	-0.00721295
usage_prot_P0A8H3_0001	-5.54333e-05	0	-0.00156695
usage_prot_P0A8H3_0002	-0.00125573	-0.00138288	-0.00156695
usage_prot_P0A8H3_0003	-0.00015367	-0.00015367	-0.00156695
usage_prot_P0A8H3_0004	-0.000102115	-0.000102115	-0.00156695
usage_prot_P0A8H3_0005	0	0	-0.00156695
usage_prot_P0A8H3_0006	0	-6.63112e-06	-0.00156695
usage_prot_P0A9B2_0001	-1.44116	0	-1.44118
usage_prot_P0A9B2_0002	0	-1.26268	-1.44118
usage_prot_P0A9B2_0003	0	0	-1.44118
usage_prot_P0A9B2_0004	0	0	-1.44118
usage_prot_P0A9B2_0005	0	-0.250547	-1.44118
usage_prot_P0A9B2_0006	0	0	-1.44118
usage_prot_P0A9B2_0007	-2.05112e-05	-2.05112e-05	-1.44118
usage_prot_P0A9B2_0008	0	0	-1.44118
usage_prot_P0A9J8_0001	-0.000211827	0	-0.00346509
usage_prot_P0A9J8_0002	-0.00325327	-0.00363835	-0.00346509
usage_prot_P0A9J8_0003	0	0	-0.00346509
usage_prot_P0A9T0_0001	-0.229293	0	-0.229293
usage_prot_P0A9T0_0002	0	-0.228902	-0.229293
usage_prot_P0A9T0_0003	0	-0.00516239	-0.229293
usage_prot_P0A9T0_0004	0	0	-0.229293
usage_prot_P0A9T0_0005	0	0	-0.229293
usage_prot_P0A9T0_0006	0	-0.00669359	-0.229293
usage_prot_P0ABA4_0001	-7.02787	0	-7.02787
usage_prot_P0ABA4_0002	0	-7.07852	-7.02787
usage_prot_P0ABA4_0003	0	0	-7.02787
usage_prot_P0ABA4_0004	0	0	-7.02787
usage_prot_P0ABB0_0001	-20.0748	0	-20.0748
usage_prot_P0ABB0_0002	0	0	-20.0748
usage_prot_P0ABB0_0003	0	-21.0785	-20.0748
usage_prot_P0ABB0_0004	0	0	-20.0748
usage_prot_P0ABI4_0001	-0.000135949	0	-0.000146677
usage_prot_P0ABI4_0002	-1.07278e-05	-0.000141095	-0.000146677
usage_prot_P0ABI4_0003	0	-1.29159e-05	-0.000146677
usage_prot_P0AEN1_0001	-0.169286	0	-0.169286
usage_prot_P0AEN1_0002	0	-0.155501	-0.169286
usage_prot_P0AEN1_0003	0	0	-0.169286
usage_prot_P0AEN1_0004	0	-0.0206313	-0.169286
usage_prot_P0AEN1_0005	0	0	-0.169286
usage_prot_P0AEN1_0006	0	-0.00161828	-0.169286
usage_prot_P11868_0001	-0.0763614	0	-0.0763614
usage_prot_P11868_0002	0	-0.0801795	-0.0763614
usage_prot_P11868_0003	0	0	-0.0763614
usage_prot_P11868_0004	0	0	-0.0763614
usage_prot_P21177_0001	-0.0454277	0	-0.779582
usage_prot_P21177_0002	0	0	-0.779582
usage_prot_P21177_0003	-0.048015	-0.0948682	-0.779582
usage_prot_P21177_0004	-0.049206	-0.0033894	-0.779582
usage_prot_P21177_0005	-0.0505047	0	-0.779582
usage_prot_P21177_0006	-0.0516991	0	-0.779582
usage_prot_P21177_0007	-0.0412584	0	-0.779582
usage_prot_P21177_0008	0	0	-0.779582
usage_prot_P21177_0009	0	0	-0.779582
usage_prot_P21177_0010	0	0	-0.779582
usage_prot_P21177_0011	0	0	-0.779582
usage_prot_P21177_0012	0	0	-0.779582
usage_prot_P21177_0013	-0.0603156	0	-0.779582
usage_prot_P21177_0014	0	0	-0.779582
usage_prot_P21177_0015	-0.0616009	0	-0.779582
usage_prot_P21177_0016	0	0	-0.779582
usage_prot_P21177_0017	0	0	-0.779582
usage_prot_P21177_0018	0	0	-0.779582
usage_prot_P21177_0019	-0.061759	-0.408617	-0.779582
usage_prot_P21177_0020	0	0	-0.779582
usage_prot_P21177_0021	-0.0492998	0	-0.779582
usage_prot_P21177_0022	-0.0267408	0	-0.779582
usage_prot_P21177_0023	0	-0.0763236	-0.779582
usage_prot_P21177_0024	-0.0634985	0	-0.779582
usage_prot_P21177_0025	0	0	-0.779582
usage_prot_P21177_0026	0	0	-0.779582
usage_prot_P21177_0027	0	0	-0.779582
usage_prot_P21177_0028	-0.0651067	-0.130213	-0.779582
usage_prot_P21177_0029	0	0	-0.779582
usage_prot_P21177_0030	-0.0520337	-0.0520337	-0.779582
usage_prot_P21177_0031	0	0	-0.779582
usage_prot_P21177_0032	-0.0531167	-0.0531167	-0.779582
usage_prot_P21177_0033	0	0	-0.779582
usage_prot_P21177_0034	0	0	-0.779582
usage_prot_P21177_0035	0	0	-0.779582
usage_prot_P21177_0036	0	0	-0.779582
usage_prot_P21177_0037	0	0	-0.779582
usage_prot_P21177_0038	0	0	-0.779582
usage_prot_P21177_0039	0	0	-0.779582
usage_prot_P21177_0040	0	0	-0.779582
usage_prot_P21177_0041	0	0	-0.779582
usage_prot_P23721_0001	-1.03295	0	-1.03314
usage_prot_P23721_0002	0	0	-1.03314
usage_prot_P23721_0003	-0.000193778	-0.811327	-1.03314
usage_prot_P23721_0004	0	-0.27347	-1.03314
usage_prot_P23721_0005	0	0	-1.03314
usage_prot_P23721_0006	0	0	-1.03314
usage_prot_P23721_0007	0	0	-1.03314
usage_prot_P23893_0001	-7.31346e-05	0	-7.31346e-05
usage_prot_P23893_0002	0	-7.67913e-05	-7.31346e-05
usage_prot_P23893_0003	0	0	-7.31346e-05
usage_prot_P23893_0004	0	0	-7.31346e-05
usage_prot_P27300_0001	-0.00156978	0	-0.00156978
usage_prot_P27300_0002	0	0	-0.00156978
usage_prot_P27300_0003	0	-0.00156978	-0.00156978
usage_prot_P27300_0004	0	0	-0.00156978
usage_prot_P38038_0001	-0.0174117	0	-0.0174117
usage_prot_P38038_0002	0	-0.0174117	-0.0174117
usage_prot_P38038_0003	0	0	-0.0174117
usage_prot_P38038_0004	0	0	-0.0174117
usage_prot_P38038_0005	0	0	-0.0174117
usage_prot_P38038_0006	0	0	-0.0174117
usage_prot_P45568_0001	-1.72099e-06	0	-1.72099e-06
usage_prot_P45568_0002	0	-1.80704e-06	-1.72099e-06
usage_prot_P45568_0003	0	0	-1.72099e-06
usage_prot_P50457_0001	-0.00798271	0	-0.0231511
usage_prot_P50457_0002	-0.0151684	-0.0055168	-0.0231511
usage_prot_P50457_0003	0	0	-0.0231511
usage_prot_P50457_0004	0	-0.0187918	-0.0231511
usage_prot_P50457_0005	0	0	-0.0231511
usage_prot_P50457_0006	0	0	-0.0231511
usage_prot_P50457_0007	0	0	-0.0231511
usage_prot_P69441_0001	-0.129231	0	-0.16705
usage_prot_P69441_0002	0	-0.130776	-0.16705
usage_prot_P69441_0003	0	0	-0.16705
usage_prot_P69441_0004	0	0	-0.16705
usage_prot_P69441_0005	0	0	-0.16705
usage_prot_P69441_0006	0	0	-0.16705
usage_prot_P69441_0007	0	0	-0.16705
usage_prot_P69441_0008	0	0	-0.16705
usage_prot_P69441_0009	0	0	-0.16705
usage_prot_P69441_0010	0	0	-0.16705
usage_prot_P69441_0011	0	-0.0099703	-0.16705
usage_prot_P69441_0012	0	0	-0.16705
usage_prot_P69441_0013	0	0	-0.16705
usage_prot_P69441_0014	0	0	-0.16705
usage_prot_P69441_0015	0	0	-0.16705
usage_prot_P69441_0016	0	0	-0.16705
usage_prot_P69441_0017	0	0	-0.16705
usage_prot_P69441_0018	0	0	-0.16705
usage_prot_P69441_0019	0	0	-0.16705
usage_prot_P69441_0020	0	0	-0.16705
usage_prot_P69441_0021	0	0	-0.16705
usage_prot_P69441_0022	0	0	-0.16705
usage_prot_P69441_0023	0	0	-0.16705
usage_prot_P69441_0024	0	0	-0.16705
usage_prot_P69441_0025	-0.0378194	-0.0346569	-0.16705
usage_prot_P69441_0026	0	0	-0.16705
usage_prot_P69441_0027	0	0	-0.16705
