# Supplementary material for: Protein-constrained models pinpoints the role of underground metabolism in robustness of metabolic phenotypes
Source: iScience. 2025 Feb 28;28(3):112126. doi: 10.1016/j.isci.2025.112126 (PMC11951047; doi:10.1016/j.isci.2025.112126)
Supplement: Table S3. Excel file containing the list of subpool pairs for blocked pairs of main reactions and their corresponding growth rate before and after being blocked, related to Figure 4 [file mmc4.xlsx]

## Sheet: Sheet1
Pair	WT growth rate	DKO growth rate	Ratio	Promiscuity for any member of the pair
P0A9U8_P0ADG7	0.1	0.0945407	0.945407	No
P0ADG7_P0A9U8	0.1	0.0945407	0.945407	No
P0ABI8_P0ADG7	0.1	0.0945407	0.945407	Yes
P0ABJ3_P0ADG7	0.1	0.0944463	0.944463	Yes
P0ABJ6_P0ADG7	0.1	0.0945407	0.945407	No
P0ADG7_P0ABI8	0.1	0.0945407	0.945407	No
P0ADG7_P0ABJ1	0.1	0.0945407	0.945407	Yes
P0ADG7_P0ABJ3	0.1	0.0945407	0.945407	No
P0ADG7_P0ABJ6	0.1	0.0945407	0.945407	No
P0ABJ1_P0ADG7	0.1	0.0841128	0.841128	No
P0ADG7_P0AFG8	0.1	0.0945407	0.945407	Yes
P0AFG8_P0ADG7	0.1	0.0945407	0.945407	No
P0A9U8_P0ABI8	0.1	0.0945407	0.945407	Yes
P0A9U8_P0ABJ1	0.1	0.0945407	0.945407	No
P0A9U8_P0ABJ3	0.1	0.0945407	0.945407	No
P0A9U8_P0ABJ6	0.1	0.0945407	0.945407	Yes
P0ABI8_P0A9U8	0.1	0.0945407	0.945407	No
P0ABJ1_P0A9U8	0.1	0.0945407	0.945407	Yes
P0ABJ3_P0A9U8	0.1	0.0945407	0.945407	Yes
P0ABJ6_P0A9U8	0.1	0.0945286	0.945286	No
P0ADG7_P0AGB0	0.1	0.0945407	0.945407	Yes
P0AGB0_P0ADG7	0.1	0.0945407	0.945407	Yes
P0AD61_P0ADG7	0.1	0.0945407	0.945407	Yes
P0ADG7_P0AD61	0.1	0.0945407	0.945407	No
P0ADG7_P62707	0.1	0.0945407	0.945407	No
P62707_P0ADG7	0.1	0.0945407	0.945407	Yes
P07014_P0ADG7	0.1	0.0945407	0.945407	Yes
P0AC41_P0ADG7	0.1	0.0945407	0.945407	No
P0AC44_P0ADG7	0.1	0.0945407	0.945407	Yes
P0ADG7_P07014	0.1	0.0945407	0.945407	No
P0ADG7_P0AC41	0.1	0.0945407	0.945407	Yes
P0ADG7_P0AC44	0.1	0.0945407	0.945407	No
P0ADG7_P69054	0.1	0.0936548	0.936548	No
P69054_P0ADG7	0.1	0.0945407	0.945407	Yes
P0ADG7_P21156	0.1	0.0945407	0.945407	Yes
P21156_P0ADG7	0.1	0.0945407	0.945407	Yes
P0ADG7_P37306	0.1	0.0945407	0.945407	Yes
P37306_P0ADG7	0.1	0.0735592	0.735592	No
P0A9G6_P0ADG7	0.1	0.0945407	0.945407	No
P0ADG7_P0A9G6	0.1	0.0945407	0.945407	Yes
P0ADG7_P37330	0.1	0.0945407	0.945407	Yes
P37330_P0ADG7	0.1	0.0945407	0.945407	No
P0ADG7_P30125	0.1	0.0945407	0.945407	Yes
P30125_P0ADG7	0.1	0.0809765	0.809765	No
P00963_P0ADG7	0.1	0.0809765	0.809765	No
P0ADG7_P00963	0.1	0.0809765	0.809765	No
P0A6J3_P0ADG7	0.1	0.0809765	0.809765	No
P0ADG7_P0A6J3	0.1	0.0945407	0.945407	No
P0A9P0_P0ADG7	0.1	0.0945407	0.945407	Yes
P0ADG7_P0A9P0	0.1	0.0945407	0.945407	Yes
P0A6E1_P0ADG7	0.1	0.0841128	0.841128	No
P0ADG7_P0A6E1	0.1	0.0841128	0.841128	No
P0ADG7_P25665	0.1	0.0930339	0.930339	No
P25665_P0ADG7	0.1	0.0945407	0.945407	Yes
P0ADG7_P33599	0.1	0.0672155	0.672155	No
P33599_P0ADG7	0.1	0.0945407	0.945407	Yes
P0ADG7_P0AFE8	0.1	0.0945407	0.945407	Yes
P0AFE8_P0ADG7	0.1	0.0945407	0.945407	Yes
P0ADG7_P0AFF0	0.1	0.0945407	0.945407	No
P0AFF0_P0ADG7	0.1	0.0945407	0.945407	No
P0ADG7_P31979	0.1	0.0945407	0.945407	No
P31979_P0ADG7	0.1	0.0945407	0.945407	No
P05791_P0ADG7	0.1	0.0945407	0.945407	No
P0ADG7_P05791	0.1	0.0945407	0.945407	No
P0A7A9_P0ADG7	0.1	0.0945407	0.945407	No
P0ADG7_P0A7A9	0.1	0.0945407	0.945407	No
P0ADF8_P0ADG7	0.1	0.0945407	0.945407	No
P0ADG7_P0ADF8	0.1	0.0945407	0.945407	No
P0ADG7_P77434	0.1	0.0914135	0.914135	No
P77434_P0ADG7	0.1	0.0913293	0.913293	Yes
P0ADG7_P0AFD4	0.1	0.0945407	0.945407	No
P0AFD4_P0ADG7	0.1	0.0909953	0.909953	Yes
P0ADG7_P11868	0.1	0.0945407	0.945407	Yes
P11868_P0ADG7	0.1	0.0945407	0.945407	Yes
P0A991_P0ADG7	0.1	0.0945407	0.945407	Yes
P0ADG7_P0A991	0.1	0.0945407	0.945407	Yes
P0ADG7_P0AFC7	0.1	0.0945407	0.945407	Yes
P0AFC7_P0ADG7	0.1	0.0945407	0.945407	Yes
P00895_P0ADG7	0.1	0.0936007	0.936007	No
P0ADG7_P00895	0.1	0.0945407	0.945407	Yes
P0ADG7_P23721	0.1	0.0945407	0.945407	Yes
P23721_P0ADG7	0.1	0.0945407	0.945407	Yes
P0ADG7_P0AFD6	0.1	0.0945407	0.945407	No
P0AFD6_P0ADG7	0.1	0.0945407	0.945407	Yes
P0ADG7_P0AFE0	0.1	0.0945407	0.945407	Yes
P0AFE0_P0ADG7	0.1	0.0945407	0.945407	Yes
P0ADG7_P0AFD1	0.1	0.0945407	0.945407	No
P0AFD1_P0ADG7	0.1	0.0943616	0.943616	No
P0ADG7_P16690	0.1	0.0945407	0.945407	No
P16690_P0ADG7	0.1	0.0945407	0.945407	No
P0ADG7_P0AFC3	0.1	0.0945407	0.945407	No
P0AFC3_P0ADG7	0.1	0.0945407	0.945407	Yes
P0A6A6_P0ADG7	0.1	0.0945407	0.945407	No
P0ADG7_P0A6A6	0.1	0.0945407	0.945407	No
P05042_P0ADG7	0.1	0.0945407	0.945407	No
P0ADG7_P05042	0.1	0.0940856	0.940856	No
P0ADG7_P0AFE4	0.1	0.0937789	0.937789	No
P0AFE4_P0ADG7	0.1	0.0945407	0.945407	Yes
P0ADG7_P75806	0.1	0.0945407	0.945407	No
P75806_P0ADG7	0.1	0.0945407	0.945407	Yes
P08142_P0ADG7	0.1	0.0945407	0.945407	Yes
P0ADG7_P08142	0.1	0.0945407	0.945407	Yes
P0ADG7_P31069	0.1	0.0945407	0.945407	Yes
P31069_P0ADG7	0.1	0.0945407	0.945407	Yes
P0ADG7_P80668	0.1	0.0931518	0.931518	No
P80668_P0ADG7	0.1	0.0945407	0.945407	No
P0A7E5_P0ADG7	0.1	0.0841128	0.841128	No
P0ADG7_P0A7E5	0.1	0.0945407	0.945407	Yes
P00888_P0ADG7	0.1	0.0945407	0.945407	No
P0ADG7_P00888	0.1	0.0945407	0.945407	No
P0ADG7_P0A790	0.1	0.0945407	0.945407	No
P0A790_P0ADG7	0.1	0.0945407	0.945407	No
P0ADG7_P69506	0.1	0.0945407	0.945407	Yes
P69506_P0ADG7	0.1	0.0945407	0.945407	No
P0A6B4_P0ADG7	0.1	0.0945407	0.945407	No
P0ADG7_P0A6B4	0.1	0.0945407	0.945407	Yes
P0A853_P0ADG7	0.1	0.0944236	0.944236	Yes
P0ADG7_P0A853	0.1	0.0945407	0.945407	No
P00903_P0ADG7	0.1	0.0945407	0.945407	No
P0ADG7_P00903	0.1	0.0945407	0.945407	Yes
P0ADG7_P36553	0.1	0.0945407	0.945407	No
P36553_P0ADG7	0.1	0.0945407	0.945407	No
P0ADG7_P27302	0.1	0.0841056	0.841056	No
P27302_P0ADG7	0.1	0.0945407	0.945407	Yes
P0ADG7_P62623	0.1	0.0945407	0.945407	No
P62623_P0ADG7	0.1	0.0945407	0.945407	Yes
P0ADG7_P33022	0.1	0.0945407	0.945407	No
P33022_P0ADG7	0.1	0.0945407	0.945407	No
P0A9J8_P0ADG7	0.1	0.0945407	0.945407	Yes
P0ADG7_P0A9J8	0.1	0.0945407	0.945407	No
P0ABE9_P0ADG7	0.1	0.0945407	0.945407	Yes
P0ADG7_P0ABE9	0.1	0.0945407	0.945407	Yes
P0ABK5_P0ADG7	0.1	0.0945059	0.945059	No
P0ADG7_P0ABK5	0.1	0.0945407	0.945407	Yes
P0ADG7_P30143	0.1	0.0945407	0.945407	Yes
P30143_P0ADG7	0.1	0.0945407	0.945407	Yes
P0ADG7_P64550	0.1	0.0945407	0.945407	No
P64550_P0ADG7	0.1	0.0945407	0.945407	No
P0ADG7_P0AEA8	0.1	0.0945407	0.945407	Yes
P0AEA8_P0ADG7	0.1	0.0945407	0.945407	Yes
P07862_P0ADG7	0.1	0.0945407	0.945407	No
P0ADG7_P07862	0.1	0.0945407	0.945407	Yes
P0ADG7_P37019	0.1	0.0945407	0.945407	No
P37019_P0ADG7	0.1	0.0945407	0.945407	Yes
P0ADG7_P76536	0.1	0.0945407	0.945407	No
P76536_P0ADG7	0.1	0.0936324	0.936324	No
P0ADG7_P21177	0.1	0.0945407	0.945407	Yes
P21177_P0ADG7	0.1	0.0945407	0.945407	Yes
P0ADG7_P0AFS3	0.1	0.0945407	0.945407	Yes
P0AFS3_P0ADG7	0.1	0.0945407	0.945407	Yes
P0ADG7_P25535	0.1	0.0735454	0.735454	No
P25535_P0ADG7	0.1	0.0945407	0.945407	No
P0ADG7_P28305	0.1	0.0945407	0.945407	Yes
P28305_P0ADG7	0.1	0.0945407	0.945407	Yes
P0A8H3_P0ADG7	0.1	0.0945407	0.945407	No
P0ADG7_P0A8H3	0.1	0.0945407	0.945407	Yes
P0ADG7_P50457	0.1	0.0809602	0.809602	No
P50457_P0ADG7	0.1	0.0809602	0.809602	No
P0AAC8_P0ADG7	0.1	0.0809602	0.809602	No
P0ADG7_P0AAC8	0.1	0.0809602	0.809602	No
P0ABP8_P0ADG7	0.1	0.0945407	0.945407	No
P0ADG7_P0ABP8	0.1	0.0945407	0.945407	Yes
P06960_P0ADG7	0.1	0.0945407	0.945407	Yes
P0ADG7_P06960	0.1	0.0841056	0.841056	No
P0ADG7_P12996	0.1	0.0841056	0.841056	No
P12996_P0ADG7	0.1	0.0930113	0.930113	No
P0ADG7_P0AFC0	0.1	0.0945407	0.945407	Yes
P0AFC0_P0ADG7	0.1	0.0672032	0.672032	No
P0ADG7_P0AF12	0.1	0.0945407	0.945407	Yes
P0AF12_P0ADG7	0.1	0.0945407	0.945407	Yes
P06968_P0ADG7	0.1	0.0945407	0.945407	Yes
P0ADG7_P06968	0.1	0.0945407	0.945407	No
P0ABI4_P0ADG7	0.1	0.0945407	0.945407	No
P0ADG7_P0ABI4	0.1	0.0945407	0.945407	No
P0ADG7_P13000	0.1	0.0945407	0.945407	No
P13000_P0ADG7	0.1	0.0945407	0.945407	No
P0A720_P0ADG7	0.1	0.0945407	0.945407	No
P0ADG7_P0A720	0.1	0.0945407	0.945407	No
P0ADG7_P0AEN1	0.1	0.0945407	0.945407	No
P0AEN1_P0ADG7	0.1	0.0945407	0.945407	No
P0A6C5_P0ADG7	0.1	0.0945407	0.945407	No
P0ADG7_P0A6C5	0.1	0.0913945	0.913945	No
P02918_P0ADG7	0.1	0.091307	0.91307	Yes
P0ABB0_P0ADG7	0.1	0.0945407	0.945407	No
P0ADG7_P02918	0.1	0.0909742	0.909742	Yes
P0ADG7_P0ABB0	0.1	0.0945407	0.945407	Yes
P0A763_P0ADG7	0.1	0.0945407	0.945407	Yes
P0ADG7_P0A763	0.1	0.0945407	0.945407	Yes
P0ADG7_P0AFG6	0.1	0.0945407	0.945407	Yes
P0AFG6_P0ADG7	0.1	0.0945407	0.945407	Yes
P07023_P0ADG7	0.1	0.0945407	0.945407	Yes
P0A6I0_P0ADG7	0.1	0.0935784	0.935784	No
P0A877_P0ADG7	0.1	0.0945407	0.945407	Yes
P0A9J4_P0ADG7	0.1	0.0945407	0.945407	Yes
P0ABQ0_P0ADG7	0.1	0.0945407	0.945407	Yes
P0ADG7_P07023	0.1	0.0945407	0.945407	No
P0ADG7_P0A6I0	0.1	0.0945407	0.945407	Yes
P0ADG7_P0A877	0.1	0.0945407	0.945407	Yes
P0ADG7_P0A9J4	0.1	0.0945407	0.945407	Yes
P0ADG7_P0ABQ0	0.1	0.0945407	0.945407	No
P0ADG7_P0ADG7	0.1	0.0943389	0.943389	No
P0ADG7_P17445	0.1	0.0945407	0.945407	No
P0ADG7_P43676	0.1	0.0945407	0.945407	No
P0ADG7_P45395	0.1	0.0945407	0.945407	No
P17445_P0ADG7	0.1	0.0945407	0.945407	Yes
P43676_P0ADG7	0.1	0.0945407	0.945407	No
P45395_P0ADG7	0.1	0.0945407	0.945407	No
P0A6E6_P0ADG7	0.1	0.0945407	0.945407	No
P0A9D4_P0ADG7	0.1	0.0940631	0.940631	No
P0ADG7_P0A6E6	0.1	0.0937566	0.937566	No
P0ADG7_P0A9D4	0.1	0.0945407	0.945407	Yes
P0ADG7_P0ABA4	0.1	0.0945407	0.945407	No
P0ADG7_P0AGK1	0.1	0.0945407	0.945407	Yes
P0AGK1_P0ADG7	0.1	0.0945407	0.945407	Yes
P0A6S7_P0ADG7	0.1	0.0945407	0.945407	Yes
P0ADG7_P0A6S7	0.1	0.0945407	0.945407	Yes
P0ADG7_P27300	0.1	0.0945407	0.945407	Yes
P27300_P0ADG7	0.1	0.0931293	0.931293	No
P0A9T0_P0ADG7	0.1	0.0945407	0.945407	No
P0ABA4_P0ADG7	0.1	0.0841056	0.841056	No
P0ADG7_P0A9T0	0.1	0.0945407	0.945407	Yes
P0ADG7_P23893	0.1	0.0945407	0.945407	No
P0ADG7_P38038	0.1	0.0945407	0.945407	No
P0ADG7_P45568	0.1	0.0945407	0.945407	No
P0ADG7_P69441	0.1	0.0945407	0.945407	No
P38038_P0ADG7	0.1	0.0945407	0.945407	Yes
P45568_P0ADG7	0.1	0.0945407	0.945407	Yes
P69441_P0ADG7	0.1	0.0945407	0.945407	Yes
P0ADG7_P61949	0.1	0.0945407	0.945407	Yes
P61949_P0ADG7	0.1	0.0944516	0.944516	Yes
P23893_P0ADG7	0.1	0.0945407	0.945407	Yes
P0A9B2_P0ADG7	0.1	0.0945407	0.945407	Yes
P0ADG7_P0A9B2	0.1	0.0945407	0.945407	Yes
P07014_P0ABI8	0.1	0.0945407	0.945407	Yes
P07014_P0ABJ1	0.1	0.0945407	0.945407	Yes
P07014_P0ABJ3	0.1	0.0841159	0.841159	Yes
P07014_P0ABJ6	0.1	0.0945407	0.945407	Yes
P0ABI8_P07014	0.1	0.0945407	0.945407	Yes
P0ABI8_P0AC41	0.1	0.0945407	0.945407	Yes
P0ABI8_P0AC44	0.1	0.0945407	0.945407	Yes
P0ABI8_P69054	0.1	0.0945407	0.945407	Yes
P0ABJ1_P07014	0.1	0.0945407	0.945407	Yes
P0ABJ1_P0AC41	0.1	0.0945407	0.945407	Yes
P0ABJ1_P0AC44	0.1	0.0945407	0.945407	Yes
P0ABJ1_P69054	0.1	0.0945407	0.945407	Yes
P0ABJ3_P07014	0.1	0.0945339	0.945339	Yes
P0ABJ3_P0AC41	0.1	0.0945407	0.945407	Yes
P0ABJ3_P0AC44	0.1	0.0945407	0.945407	Yes
P0ABJ3_P69054	0.1	0.0945407	0.945407	Yes
P0ABJ6_P07014	0.1	0.0945407	0.945407	Yes
P0ABJ6_P0AC41	0.1	0.0945407	0.945407	Yes
P0ABJ6_P0AC44	0.1	0.0945407	0.945407	Yes
P0ABJ6_P69054	0.1	0.0945407	0.945407	Yes
P0AC41_P0ABI8	0.1	0.0945407	0.945407	Yes
P0AC41_P0ABJ1	0.1	0.0945407	0.945407	Yes
P0AC41_P0ABJ3	0.1	0.0945407	0.945407	Yes
P0AC41_P0ABJ6	0.1	0.0945407	0.945407	Yes
P0AC44_P0ABI8	0.1	0.0945407	0.945407	Yes
P0AC44_P0ABJ1	0.1	0.09366	0.9366	Yes
P0AC44_P0ABJ3	0.1	0.0945407	0.945407	Yes
P0AC44_P0ABJ6	0.1	0.0945407	0.945407	Yes
P69054_P0ABI8	0.1	0.0945407	0.945407	Yes
P69054_P0ABJ1	0.1	0.0945407	0.945407	Yes
P69054_P0ABJ3	0.1	0.0735624	0.735624	Yes
P69054_P0ABJ6	0.1	0.0945407	0.945407	Yes
P07014_P0A9U8	0.1	0.0945407	0.945407	Yes
P0A9U8_P07014	0.1	0.0945407	0.945407	Yes
P0A9U8_P0AC41	0.1	0.0945407	0.945407	Yes
P0A9U8_P0AC44	0.1	0.0945407	0.945407	Yes
P0A9U8_P69054	0.1	0.0809803	0.809803	Yes
P0AC41_P0A9U8	0.1	0.0809803	0.809803	Yes
P0AC44_P0A9U8	0.1	0.0809803	0.809803	Yes
P69054_P0A9U8	0.1	0.0809803	0.809803	Yes
P0A9U8_P0AFG8	0.1	0.0945407	0.945407	Yes
P0AFG8_P0A9U8	0.1	0.0945407	0.945407	Yes
P0A9U8_P0AGB0	0.1	0.0945407	0.945407	Yes
P0AGB0_P0A9U8	0.1	0.0841159	0.841159	Yes
P0A9U8_P0AD61	0.1	0.0841159	0.841159	Yes
P0AD61_P0A9U8	0.1	0.0930392	0.930392	Yes
P0A9U8_P62707	0.1	0.0945407	0.945407	Yes
P62707_P0A9U8	0.1	0.0672184	0.672184	Yes
P0A9U8_P21156	0.1	0.0945407	0.945407	Yes
P21156_P0A9U8	0.1	0.0945407	0.945407	Yes
P0A9G6_P0A9U8	0.1	0.0945407	0.945407	Yes
P0A9U8_P0A9G6	0.1	0.0945407	0.945407	Yes
P0A9U8_P37330	0.1	0.0945407	0.945407	Yes
P37330_P0A9U8	0.1	0.0945407	0.945407	Yes
P0AFG6_P0A9U8	0.1	0.0945407	0.945407	Yes
P0A9U8_P0AFG6	0.1	0.0945407	0.945407	Yes
P0A9U8_P37306	0.1	0.0945407	0.945407	Yes
P37306_P0A9U8	0.1	0.0945407	0.945407	Yes
P0A9U8_P30125	0.1	0.0945407	0.945407	Yes
P30125_P0A9U8	0.1	0.0945407	0.945407	Yes
P00963_P0A9U8	0.1	0.0945407	0.945407	Yes
P0A9U8_P00963	0.1	0.0914179	0.914179	Yes
P0A6J3_P0A9U8	0.1	0.0913344	0.913344	Yes
P0A9U8_P0A6J3	0.1	0.0945407	0.945407	Yes
P0A9P0_P0A9U8	0.1	0.0910002	0.910002	Yes
P0A9U8_P0A9P0	0.1	0.0945407	0.945407	Yes
P0A6E1_P0A9U8	0.1	0.0945407	0.945407	Yes
P0A9U8_P0A6E1	0.1	0.0945407	0.945407	Yes
P0A9U8_P25665	0.1	0.0945407	0.945407	Yes
P25665_P0A9U8	0.1	0.0945407	0.945407	Yes
P0A9U8_P33599	0.1	0.0945407	0.945407	Yes
P33599_P0A9U8	0.1	0.0936059	0.936059	Yes
P0A9U8_P0AFE8	0.1	0.0945407	0.945407	Yes
P0AFE8_P0A9U8	0.1	0.0945407	0.945407	Yes
P0A9U8_P0AFF0	0.1	0.0945407	0.945407	Yes
P0AFF0_P0A9U8	0.1	0.0945407	0.945407	Yes
P0A9U8_P31979	0.1	0.0945407	0.945407	Yes
P31979_P0A9U8	0.1	0.0945407	0.945407	Yes
P05791_P0A9U8	0.1	0.0945407	0.945407	Yes
P0A9U8_P05791	0.1	0.0945407	0.945407	Yes
P0A9U8_P0ADF8	0.1	0.0943668	0.943668	Yes
P0ADF8_P0A9U8	0.1	0.0945407	0.945407	Yes
P0A9U8_P0AFD4	0.1	0.0945407	0.945407	Yes
P0AFD4_P0A9U8	0.1	0.0945407	0.945407	Yes
P77434_P0A9U8	0.1	0.0945407	0.945407	Yes
P0A9U8_P77434	0.1	0.0945407	0.945407	Yes
P0A7A9_P0A9U8	0.1	0.0945407	0.945407	Yes
P0A9U8_P0A7A9	0.1	0.0945407	0.945407	Yes
P0A9U8_P0A991	0.1	0.0940908	0.940908	Yes
P0A991_P0A9U8	0.1	0.0937841	0.937841	Yes
P05042_P0A9U8	0.1	0.0945407	0.945407	Yes
P0A9U8_P05042	0.1	0.0945407	0.945407	Yes
P0A9U8_P11868	0.1	0.0945407	0.945407	Yes
P11868_P0A9U8	0.1	0.0945407	0.945407	Yes
P0A9U8_P0AFC7	0.1	0.0945407	0.945407	Yes
P0AFC7_P0A9U8	0.1	0.0945407	0.945407	Yes
P00895_P0A9U8	0.1	0.0945407	0.945407	Yes
P0A9U8_P00895	0.1	0.093157	0.93157	Yes
P0A9U8_P23721	0.1	0.0945407	0.945407	Yes
P23721_P0A9U8	0.1	0.0841159	0.841159	Yes
P0A9U8_P0AFD6	0.1	0.0945407	0.945407	Yes
P0AFD6_P0A9U8	0.1	0.0945407	0.945407	Yes
P0A9U8_P0AFE0	0.1	0.0945407	0.945407	Yes
P0AFE0_P0A9U8	0.1	0.0945407	0.945407	Yes
P0A9U8_P0AFD1	0.1	0.0945407	0.945407	Yes
P0AFD1_P0A9U8	0.1	0.0945407	0.945407	Yes
P0A9U8_P0AFC3	0.1	0.0944463	0.944463	Yes
P0AFC3_P0A9U8	0.1	0.0944236	0.944236	Yes
P0A6A6_P0A9U8	0.1	0.0944516	0.944516	Yes
P0A9U8_P0A6A6	0.1	0.094454	0.94454	Yes
P0A9U8_P0AFE4	0.1	0.094454	0.94454	Yes
P0AFE4_P0A9U8	0.1	0.0943838	0.943838	Yes
P0A9U8_P75806	0.1	0.0943962	0.943962	Yes
P75806_P0A9U8	0.1	0.0944539	0.944539	Yes
P08142_P0A9U8	0.1	0.094454	0.94454	Yes
P0A9U8_P08142	0.1	0.0839636	0.839636	Yes
P0A9U8_P80668	0.1	0.094454	0.94454	Yes
P80668_P0A9U8	0.1	0.0944537	0.944537	Yes
P0A9U8_P16690	0.1	0.094443	0.94443	Yes
P16690_P0A9U8	0.1	0.0944331	0.944331	Yes
P0A9U8_P31069	0.1	0.0944511	0.944511	Yes
P31069_P0A9U8	0.1	0.094454	0.94454	Yes
P0A7E5_P0A9U8	0.1	0.0943219	0.943219	Yes
P0A9U8_P0A7E5	0.1	0.094454	0.94454	Yes
P00888_P0A9U8	0.1	0.094454	0.94454	Yes
P0A9U8_P00888	0.1	0.0942695	0.942695	Yes
P0A9U8_P0ABE9	0.1	0.094454	0.94454	Yes
P0ABE9_P0A9U8	0.1	0.094454	0.94454	Yes
P0A790_P0A9U8	0.1	0.094454	0.94454	Yes
P0A9U8_P0A790	0.1	0.094449	0.94449	Yes
P0A9U8_P69506	0.1	0.0944117	0.944117	Yes
P69506_P0A9U8	0.1	0.0944458	0.944458	Yes
P0A853_P0A9U8	0.1	0.0944509	0.944509	Yes
P0A9U8_P0A853	0.1	0.094454	0.94454	Yes
P0A6B4_P0A9U8	0.1	0.0944539	0.944539	Yes
P0A9U8_P0A6B4	0.1	0.094422	0.94422	Yes
P0A9U8_P36553	0.1	0.094454	0.94454	Yes
P36553_P0A9U8	0.1	0.094454	0.94454	Yes
P00903_P0A9U8	0.1	0.0934005	0.934005	Yes
P0A9U8_P00903	0.1	0.094454	0.94454	Yes
P27302_P0A9U8	0.1	0.0944523	0.944523	Yes
P0A9U8_P27302	0.1	0.0943379	0.943379	Yes
P0A9U8_P62623	0.1	0.094454	0.94454	Yes
P62623_P0A9U8	0.1	0.0734022	0.734022	Yes
P0A9U8_P33022	0.1	0.0944539	0.944539	Yes
P33022_P0A9U8	0.1	0.094454	0.94454	Yes
P0A9J8_P0A9U8	0.1	0.094454	0.94454	Yes
P0A9U8_P0A9J8	0.1	0.0944525	0.944525	Yes
P0A9U8_P0ABK5	0.1	0.094454	0.94454	Yes
P0ABK5_P0A9U8	0.1	0.0807906	0.807906	Yes
P0A9U8_P0AEA8	0.1	0.0807906	0.807906	Yes
P0AEA8_P0A9U8	0.1	0.0807906	0.807906	Yes
P0A9U8_P64550	0.1	0.0807906	0.807906	Yes
P64550_P0A9U8	0.1	0.094453	0.94453	Yes
P0A9U8_P30143	0.1	0.0944539	0.944539	Yes
P30143_P0A9U8	0.1	0.094454	0.94454	Yes
P0A9U8_P37019	0.1	0.0839636	0.839636	Yes
P37019_P0A9U8	0.1	0.0839636	0.839636	Yes
P07862_P0A9U8	0.1	0.0927764	0.927764	Yes
P0A9U8_P07862	0.1	0.0944031	0.944031	Yes
P0A9U8_P76536	0.1	0.0670746	0.670746	Yes
P76536_P0A9U8	0.1	0.0944534	0.944534	Yes
P0A9U8_P0AFS3	0.1	0.094454	0.94454	Yes
P0AFS3_P0A9U8	0.1	0.094454	0.94454	Yes
P0A9U8_P25535	0.1	0.094454	0.94454	Yes
P25535_P0A9U8	0.1	0.0944337	0.944337	Yes
P0A9U8_P28305	0.1	0.0944232	0.944232	Yes
P28305_P0A9U8	0.1	0.0944311	0.944311	Yes
P0A8H3_P0A9U8	0.1	0.0944095	0.944095	Yes
P0A9U8_P0A8H3	0.1	0.0944287	0.944287	Yes
P0A9U8_P50457	0.1	0.0944295	0.944295	Yes
P50457_P0A9U8	0.1	0.0944406	0.944406	Yes
P0A9U8_P0AAC8	0.1	0.0943845	0.943845	Yes
P0AAC8_P0A9U8	0.1	0.09439	0.9439	Yes
P0A9U8_P0ABP8	0.1	0.0911978	0.911978	Yes
P0ABP8_P0A9U8	0.1	0.0910755	0.910755	Yes
P06960_P0A9U8	0.1	0.0944538	0.944538	Yes
P0A9U8_P06960	0.1	0.0907552	0.907552	Yes
P0A9U8_P12996	0.1	0.094454	0.94454	Yes
P12996_P0A9U8	0.1	0.0944417	0.944417	Yes
P0A9U8_P0AFC0	0.1	0.094454	0.94454	Yes
P0AFC0_P0A9U8	0.1	0.094454	0.94454	Yes
P0A9U8_P0AF12	0.1	0.0944437	0.944437	Yes
P0AF12_P0A9U8	0.1	0.094454	0.94454	Yes
P06968_P0A9U8	0.1	0.0933467	0.933467	Yes
P0A9U8_P06968	0.1	0.0944538	0.944538	Yes
P0A9U8_P0ABI4	0.1	0.0944257	0.944257	Yes
P0ABI4_P0A9U8	0.1	0.094454	0.94454	Yes
P0A9U8_P13000	0.1	0.0944539	0.944539	Yes
P13000_P0A9U8	0.1	0.0943224	0.943224	Yes
P0A720_P0A9U8	0.1	0.094454	0.94454	Yes
P0A9U8_P0A720	0.1	0.0944518	0.944518	Yes
P07023_P0A9U8	0.1	0.0944539	0.944539	Yes
P0A9U8_P07023	0.1	0.0941034	0.941034	Yes
P0A9U8_P21177	0.1	0.0944535	0.944535	Yes
P21177_P0A9U8	0.1	0.0944447	0.944447	Yes
P0A6C5_P0A9U8	0.1	0.0943934	0.943934	Yes
P0A877_P0A9U8	0.1	0.0944521	0.944521	Yes
P0A9B2_P0A9U8	0.1	0.0943701	0.943701	Yes
P0A9U8_P0A877	0.1	0.0944514	0.944514	Yes
P0A9U8_P0A9B2	0.1	0.0944536	0.944536	Yes
P0A9U8_P0ABQ0	0.1	0.093829	0.93829	Yes
P0A9U8_P0AGK1	0.1	0.093524	0.93524	Yes
P0A9U8_P43676	0.1	0.094454	0.94454	Yes
P0AGK1_P0A9U8	0.1	0.094454	0.94454	Yes
P43676_P0A9U8	0.1	0.094454	0.94454	Yes
P0A9U8_P0ABA4	0.1	0.094454	0.94454	Yes
P0A9U8_P61949	0.1	0.0944539	0.944539	Yes
P61949_P0A9U8	0.1	0.094454	0.94454	Yes
P0A6I0_P0A9U8	0.1	0.0944521	0.944521	Yes
P0A9U8_P0A6C5	0.1	0.0928954	0.928954	Yes
P0A9U8_P0A6I0	0.1	0.0944535	0.944535	Yes
P0A9U8_P0ABB0	0.1	0.0839636	0.839636	Yes
P0A9U8_P23893	0.1	0.094454	0.94454	Yes
P0A9U8_P45395	0.1	0.09445	0.9445	Yes
P0A9U8_P45568	0.1	0.0944428	0.944428	Yes
P0ABA4_P0A9U8	0.1	0.0944537	0.944537	Yes
P0ABB0_P0A9U8	0.1	0.094407	0.94407	Yes
P23893_P0A9U8	0.1	0.094445	0.94445	Yes
P45395_P0A9U8	0.1	0.0945407	0.945407	No
P45568_P0A9U8	0.1	0.0945407	0.945407	No
P0A9T0_P0A9U8	0.1	0.0945407	0.945407	Yes
P0A9U8_P0A9T0	0.1	0.094454	0.94454	Yes
P0A9U8_P69441	0.1	0.0945407	0.945407	No
P0ABQ0_P0A9U8	0.1	0.0945407	0.945407	No
P69441_P0A9U8	0.1	0.0945407	0.945407	Yes
P0A6E6_P0A9U8	0.1	0.0945407	0.945407	No
P0A9J4_P0A9U8	0.1	0.0945407	0.945407	No
P0A9U8_P0A6E6	0.1	0.0841172	0.841172	No
P0A9U8_P0A9J4	0.1	0.0945407	0.945407	Yes
P0A9U8_P17445	0.1	0.0945407	0.945407	No
P17445_P0A9U8	0.1	0.0945407	0.945407	Yes
P02918_P0A9U8	0.1	0.0945407	0.945407	No
P0A763_P0A9U8	0.1	0.0945407	0.945407	No
P0A9U8_P02918	0.1	0.0945407	0.945407	Yes
P0A9U8_P0A763	0.1	0.0945407	0.945407	No
P0A9U8_P0A9U8	0.1	0.0945407	0.945407	Yes
P0A9U8_P0AEN1	0.1	0.0945407	0.945407	Yes
P0A9U8_P27300	0.1	0.0945362	0.945362	No
P0A9U8_P38038	0.1	0.0945407	0.945407	Yes
P0AEN1_P0A9U8	0.1	0.0945407	0.945407	Yes
P27300_P0A9U8	0.1	0.0945407	0.945407	Yes
P38038_P0A9U8	0.1	0.0945407	0.945407	No
P0A9U8_P0A9D4	0.1	0.0945407	0.945407	No
P0A6S7_P0A9U8	0.1	0.0945407	0.945407	Yes
P0A9D4_P0A9U8	0.1	0.0945407	0.945407	Yes
P0A9U8_P0A6S7	0.1	0.0945407	0.945407	No
P0ABI8_P0AFG6	0.1	0.0945407	0.945407	Yes
P0ABJ1_P0AFG6	0.1	0.0945407	0.945407	No
P0ABJ3_P0AFG6	0.1	0.0945407	0.945407	Yes
P0ABJ6_P0AFG6	0.1	0.0945407	0.945407	No
P0AFG6_P0ABI8	0.1	0.0936623	0.936623	No
P0AFG6_P0ABJ1	0.1	0.0945407	0.945407	Yes
P0AFG6_P0ABJ3	0.1	0.0945407	0.945407	Yes
P0AFG6_P0ABJ6	0.1	0.0945407	0.945407	Yes
P0ABJ1_P0AFG8	0.1	0.0945407	0.945407	Yes
P0ABJ3_P0AFG8	0.1	0.0735638	0.735638	No
P0ABJ6_P0AFG8	0.1	0.0945407	0.945407	No
P0AFG8_P0ABI8	0.1	0.0945407	0.945407	Yes
P0AFG8_P0ABJ1	0.1	0.0945407	0.945407	Yes
P0AFG8_P0ABJ3	0.1	0.0945407	0.945407	No
P0AFG8_P0ABJ6	0.1	0.0945407	0.945407	Yes
P0ABI8_P0AFG8	0.1	0.0809819	0.809819	No
P0ABI8_P0AGB0	0.1	0.0809819	0.809819	No
P0ABJ1_P0AGB0	0.1	0.0809819	0.809819	No
P0ABJ3_P0AGB0	0.1	0.0809819	0.809819	No
P0ABJ6_P0AGB0	0.1	0.0945407	0.945407	No
P0AGB0_P0ABI8	0.1	0.0945407	0.945407	Yes
P0AGB0_P0ABJ1	0.1	0.0945407	0.945407	Yes
P0AGB0_P0ABJ3	0.1	0.0841172	0.841172	No
P0AGB0_P0ABJ6	0.1	0.0841172	0.841172	No
P07014_P0AGB0	0.1	0.0930415	0.930415	No
P0AC41_P0AGB0	0.1	0.0945407	0.945407	Yes
P0AC44_P0AGB0	0.1	0.0672197	0.672197	No
P0AGB0_P07014	0.1	0.0945407	0.945407	Yes
P0AGB0_P0AC41	0.1	0.0945407	0.945407	Yes
P0AGB0_P0AC44	0.1	0.0945407	0.945407	Yes
P0AGB0_P69054	0.1	0.0945407	0.945407	No
P69054_P0AGB0	0.1	0.0945407	0.945407	No
P0ABI8_P0AD61	0.1	0.0945407	0.945407	No
P0ABJ1_P0AD61	0.1	0.0945407	0.945407	No
P0ABJ3_P0AD61	0.1	0.0945407	0.945407	No
P0ABJ6_P0AD61	0.1	0.0945407	0.945407	No
P0AD61_P0ABI8	0.1	0.0945407	0.945407	No
P0AD61_P0ABJ1	0.1	0.0945407	0.945407	No
P0AD61_P0ABJ3	0.1	0.0945407	0.945407	No
P0AD61_P0ABJ6	0.1	0.0945407	0.945407	No
P0ABJ1_P62707	0.1	0.0914198	0.914198	No
P62707_P0ABI8	0.1	0.0913367	0.913367	Yes
P62707_P0ABJ1	0.1	0.0945407	0.945407	No
P62707_P0ABJ3	0.1	0.0910024	0.910024	Yes
P62707_P0ABJ6	0.1	0.0945407	0.945407	Yes
P0ABI8_P62707	0.1	0.0945407	0.945407	Yes
P0ABJ3_P62707	0.1	0.0945407	0.945407	Yes
P0ABJ6_P62707	0.1	0.0945407	0.945407	Yes
P0ABI8_P21156	0.1	0.0945407	0.945407	Yes
P0ABJ1_P21156	0.1	0.0945407	0.945407	Yes
P0ABJ3_P21156	0.1	0.0936082	0.936082	No
P21156_P0ABI8	0.1	0.0945407	0.945407	Yes
P21156_P0ABJ1	0.1	0.0945407	0.945407	Yes
P21156_P0ABJ3	0.1	0.0945407	0.945407	Yes
P21156_P0ABJ6	0.1	0.0945407	0.945407	No
P0ABJ6_P21156	0.1	0.0945407	0.945407	Yes
P0A9G6_P0ABJ1	0.1	0.0945407	0.945407	Yes
P0ABJ1_P0A9G6	0.1	0.0945407	0.945407	Yes
P0ABJ3_P0A9G6	0.1	0.0945407	0.945407	No
P0A9G6_P0ABI8	0.1	0.0943692	0.943692	No
P0A9G6_P0ABJ3	0.1	0.0945407	0.945407	No
P0A9G6_P0ABJ6	0.1	0.0945407	0.945407	No
P0ABI8_P0A9G6	0.1	0.0945407	0.945407	No
P0ABJ6_P0A9G6	0.1	0.0945407	0.945407	Yes
P0ABJ6_P37330	0.1	0.0945407	0.945407	No
P0ABI8_P37330	0.1	0.0945407	0.945407	No
P0ABJ1_P37330	0.1	0.0945407	0.945407	No
P0ABJ3_P37330	0.1	0.0940932	0.940932	No
P37330_P0ABI8	0.1	0.0937865	0.937865	No
P37330_P0ABJ1	0.1	0.0945407	0.945407	Yes
P37330_P0ABJ3	0.1	0.0945407	0.945407	No
P37330_P0ABJ6	0.1	0.0945407	0.945407	Yes
P0ABJ1_P37306	0.1	0.0945407	0.945407	Yes
P0ABJ3_P37306	0.1	0.0945407	0.945407	Yes
P0ABI8_P37306	0.1	0.0945407	0.945407	Yes
P0ABJ6_P37306	0.1	0.0945407	0.945407	Yes
P37306_P0ABI8	0.1	0.0931593	0.931593	No
P37306_P0ABJ1	0.1	0.0945407	0.945407	No
P37306_P0ABJ3	0.1	0.0841172	0.841172	No
P37306_P0ABJ6	0.1	0.0945407	0.945407	Yes
P0ABI8_P30125	0.1	0.0945407	0.945407	No
P0ABJ1_P30125	0.1	0.0945407	0.945407	No
P0ABJ3_P30125	0.1	0.0945407	0.945407	No
P0ABJ6_P30125	0.1	0.0945407	0.945407	No
P30125_P0ABI8	0.1	0.0945407	0.945407	Yes
P30125_P0ABJ1	0.1	0.0945407	0.945407	No
P30125_P0ABJ3	0.1	0.0945407	0.945407	No
P30125_P0ABJ6	0.1	0.0945407	0.945407	Yes
P00963_P0ABI8	0.1	0.0943838	0.943838	Yes
P00963_P0ABJ1	0.1	0.0945407	0.945407	No
P00963_P0ABJ3	0.1	0.0945407	0.945407	No
P00963_P0ABJ6	0.1	0.0945407	0.945407	Yes
P0ABI8_P00963	0.1	0.0945407	0.945407	No
P0ABJ1_P00963	0.1	0.0945407	0.945407	No
P0ABJ3_P00963	0.1	0.0841129	0.841129	No
P0ABJ6_P00963	0.1	0.0945407	0.945407	Yes
P0A6J3_P0ABJ1	0.1	0.0945407	0.945407	No
P0A6J3_P0ABJ3	0.1	0.0945407	0.945407	Yes
P0A6J3_P0ABJ6	0.1	0.0945407	0.945407	No
P0ABI8_P0A6J3	0.1	0.0945407	0.945407	No
P0ABJ1_P0A6J3	0.1	0.0945407	0.945407	Yes
P0ABJ3_P0A6J3	0.1	0.0945184	0.945184	No
P0ABJ6_P0A6J3	0.1	0.0945407	0.945407	Yes
P0A6J3_P0ABI8	0.1	0.0945407	0.945407	Yes
P0ABI8_P0A9P0	0.1	0.0944657	0.944657	No
P0ABJ3_P0A9P0	0.1	0.0945407	0.945407	Yes
P0A9P0_P0ABI8	0.1	0.0945407	0.945407	Yes
P0A9P0_P0ABJ1	0.1	0.0945407	0.945407	Yes
P0A9P0_P0ABJ3	0.1	0.0945407	0.945407	No
P0A9P0_P0ABJ6	0.1	0.0945407	0.945407	No
P0ABJ1_P0A9P0	0.1	0.0945407	0.945407	Yes
P0ABJ6_P0A9P0	0.1	0.0945407	0.945407	Yes
P0A6E1_P0ABI8	0.1	0.0945407	0.945407	No
P0A6E1_P0ABJ1	0.1	0.0945407	0.945407	Yes
P0A6E1_P0ABJ3	0.1	0.0945407	0.945407	No
P0A6E1_P0ABJ6	0.1	0.0945407	0.945407	Yes
P0ABI8_P0A6E1	0.1	0.0945407	0.945407	No
P0ABJ3_P0A6E1	0.1	0.0935955	0.935955	No
P0ABJ6_P0A6E1	0.1	0.0945407	0.945407	Yes
P0ABJ1_P0A6E1	0.1	0.0945407	0.945407	Yes
P0ABI8_P25665	0.1	0.0945348	0.945348	Yes
P0ABJ1_P25665	0.1	0.0945407	0.945407	Yes
P0ABJ3_P25665	0.1	0.0735418	0.735418	No
P0ABJ6_P25665	0.1	0.0945407	0.945407	No
P25665_P0ABI8	0.1	0.0945407	0.945407	Yes
P25665_P0ABJ1	0.1	0.0945407	0.945407	Yes
P25665_P0ABJ3	0.1	0.0945407	0.945407	No
P25665_P0ABJ6	0.1	0.0945407	0.945407	Yes
P0ABJ6_P33599	0.1	0.0809031	0.809031	No
P0ABI8_P33599	0.1	0.0809031	0.809031	No
P0ABJ1_P33599	0.1	0.0809031	0.809031	No
P0ABJ3_P33599	0.1	0.0809031	0.809031	No
P33599_P0ABI8	0.1	0.0945407	0.945407	No
P33599_P0ABJ1	0.1	0.0945407	0.945407	Yes
P33599_P0ABJ3	0.1	0.0945407	0.945407	Yes
P33599_P0ABJ6	0.1	0.0841129	0.841129	No
P05042_P0ABI8	0.1	0.0841129	0.841129	No
P05042_P0ABJ1	0.1	0.0929739	0.929739	No
P05042_P0ABJ3	0.1	0.0945407	0.945407	Yes
P05042_P0ABJ6	0.1	0.0672096	0.672096	No
P0ABI8_P05042	0.1	0.0945407	0.945407	Yes
P0ABJ1_P05042	0.1	0.0945407	0.945407	Yes
P0ABJ3_P05042	0.1	0.0945407	0.945407	Yes
P0ABJ6_P05042	0.1	0.0945407	0.945407	No
P0ABI8_P0AFE8	0.1	0.0945407	0.945407	No
P0ABJ1_P0AFE8	0.1	0.0945407	0.945407	No
P0ABJ3_P0AFE8	0.1	0.0945407	0.945407	No
P0ABJ6_P0AFE8	0.1	0.0945407	0.945407	No
P0AFE8_P0ABI8	0.1	0.0945407	0.945407	No
P0AFE8_P0ABJ1	0.1	0.0945407	0.945407	No
P0AFE8_P0ABJ3	0.1	0.0945407	0.945407	No
P0AFE8_P0ABJ6	0.1	0.0945407	0.945407	No
P0ABI8_P0AFF0	0.1	0.0945407	0.945407	No
P0ABJ1_P0AFF0	0.1	0.09136	0.9136	No
P0ABJ3_P0AFF0	0.1	0.0912579	0.912579	Yes
P0ABJ6_P0AFF0	0.1	0.0945407	0.945407	No
P0AFF0_P0ABI8	0.1	0.0909275	0.909275	Yes
P0AFF0_P0ABJ1	0.1	0.0945407	0.945407	Yes
P0AFF0_P0ABJ3	0.1	0.0945407	0.945407	Yes
P0AFF0_P0ABJ6	0.1	0.0945407	0.945407	Yes
P0ABJ1_P31979	0.1	0.0945407	0.945407	Yes
P0ABJ3_P31979	0.1	0.0945407	0.945407	Yes
P0ABJ6_P31979	0.1	0.0945407	0.945407	Yes
P31979_P0ABI8	0.1	0.0935407	0.935407	No
P31979_P0ABJ1	0.1	0.0945407	0.945407	Yes
P31979_P0ABJ3	0.1	0.0945407	0.945407	Yes
P31979_P0ABJ6	0.1	0.0945407	0.945407	Yes
P0ABI8_P31979	0.1	0.0945407	0.945407	No
P0ABI8_P0AFD4	0.1	0.0945189	0.945189	Yes
P0ABJ1_P0AFD4	0.1	0.0945407	0.945407	Yes
P0ABJ3_P0AFD4	0.1	0.0945407	0.945407	Yes
P0ABJ6_P0AFD4	0.1	0.0945407	0.945407	No
P0AFD4_P0ABI8	0.1	0.0942993	0.942993	No
P0AFD4_P0ABJ1	0.1	0.0945407	0.945407	No
P0AFD4_P0ABJ3	0.1	0.0945407	0.945407	No
P0AFD4_P0ABJ6	0.1	0.0945407	0.945407	No
P05791_P0ABI8	0.1	0.0945407	0.945407	Yes
P05791_P0ABJ1	0.1	0.0945407	0.945407	No
P05791_P0ABJ3	0.1	0.0945407	0.945407	No
P05791_P0ABJ6	0.1	0.0945407	0.945407	No
P0ABI8_P05791	0.1	0.0940233	0.940233	No
P0ABJ1_P05791	0.1	0.0937182	0.937182	No
P0ABJ3_P05791	0.1	0.0945407	0.945407	Yes
P0ABJ6_P05791	0.1	0.0945407	0.945407	No
P0ABI8_P0ADF8	0.1	0.0945407	0.945407	Yes
P0ABJ1_P0ADF8	0.1	0.0945407	0.945407	Yes
P0ABJ3_P0ADF8	0.1	0.0945407	0.945407	Yes
P0ABJ6_P0ADF8	0.1	0.0945407	0.945407	Yes
P0ADF8_P0ABI8	0.1	0.0945407	0.945407	Yes
P0ADF8_P0ABJ1	0.1	0.0930916	0.930916	No
P0ADF8_P0ABJ3	0.1	0.0945407	0.945407	No
P0ADF8_P0ABJ6	0.1	0.0841129	0.841129	No
P0ABI8_P77434	0.1	0.0945407	0.945407	Yes
P0ABJ6_P77434	0.1	0.0945407	0.945407	No
P77434_P0ABI8	0.1	0.0945407	0.945407	No
P77434_P0ABJ3	0.1	0.0945407	0.945407	No
P77434_P0ABJ6	0.1	0.0945407	0.945407	No
P0ABJ1_P77434	0.1	0.0945407	0.945407	Yes
P0ABJ3_P77434	0.1	0.0945407	0.945407	Yes
P77434_P0ABJ1	0.1	0.0945407	0.945407	Yes
P0ABI8_P0AFC7	0.1	0.0945407	0.945407	Yes
P0ABJ1_P0AFC7	0.1	0.0943962	0.943962	Yes
P0ABJ3_P0AFC7	0.1	0.0945407	0.945407	Yes
P0ABJ6_P0AFC7	0.1	0.0945407	0.945407	Yes
P0AFC7_P0ABI8	0.1	0.0945407	0.945407	Yes
P0AFC7_P0ABJ1	0.1	0.0945407	0.945407	Yes
P0AFC7_P0ABJ3	0.1	0.0945407	0.945407	Yes
P0AFC7_P0ABJ6	0.1	0.0840839	0.840839	Yes
P0A7A9_P0ABI8	0.1	0.0945407	0.945407	Yes
P0A7A9_P0ABJ1	0.1	0.0945407	0.945407	Yes
P0A7A9_P0ABJ3	0.1	0.0945407	0.945407	Yes
P0A7A9_P0ABJ6	0.1	0.0945407	0.945407	Yes
P0ABI8_P0A7A9	0.1	0.0945407	0.945407	Yes
P0ABJ1_P0A7A9	0.1	0.0945407	0.945407	Yes
P0ABJ3_P0A7A9	0.1	0.0945309	0.945309	Yes
P0ABJ6_P0A7A9	0.1	0.0945407	0.945407	Yes
P0A991_P0ABI8	0.1	0.0945407	0.945407	Yes
P0A991_P0ABJ1	0.1	0.0944784	0.944784	Yes
P0A991_P0ABJ3	0.1	0.0945407	0.945407	Yes
P0A991_P0ABJ6	0.1	0.0945407	0.945407	Yes
P0ABI8_P0A991	0.1	0.0945407	0.945407	Yes
P0ABJ1_P0A991	0.1	0.0945407	0.945407	Yes
P0ABJ3_P0A991	0.1	0.0945407	0.945407	Yes
P0ABJ6_P0A991	0.1	0.0945407	0.945407	Yes
P0ABI8_P0AFD6	0.1	0.0945407	0.945407	Yes
P0ABJ1_P0AFD6	0.1	0.0945407	0.945407	Yes
P0ABJ3_P0AFD6	0.1	0.0945407	0.945407	Yes
P0ABJ6_P0AFD6	0.1	0.0945407	0.945407	Yes
P0AFD6_P0ABI8	0.1	0.0945407	0.945407	Yes
P0AFD6_P0ABJ1	0.1	0.0945407	0.945407	Yes
P0AFD6_P0ABJ3	0.1	0.0936054	0.936054	Yes
P0AFD6_P0ABJ6	0.1	0.0945407	0.945407	Yes
P0ABI8_P0AFE0	0.1	0.0945407	0.945407	Yes
P0ABJ1_P0AFE0	0.1	0.0945407	0.945407	Yes
P0ABJ3_P0AFE0	0.1	0.0945407	0.945407	Yes
P0ABJ6_P0AFE0	0.1	0.0735288	0.735288	Yes
P0AFE0_P0ABI8	0.1	0.0945407	0.945407	Yes
P0AFE0_P0ABJ1	0.1	0.0945407	0.945407	Yes
P0AFE0_P0ABJ3	0.1	0.0945407	0.945407	Yes
P0AFE0_P0ABJ6	0.1	0.0945407	0.945407	Yes
P0ABI8_P0AFD1	0.1	0.0945407	0.945407	Yes
P0ABJ1_P0AFD1	0.1	0.0809404	0.809404	Yes
P0ABJ3_P0AFD1	0.1	0.0809404	0.809404	Yes
P0ABJ6_P0AFD1	0.1	0.0809404	0.809404	Yes
P0AFD1_P0ABI8	0.1	0.0809404	0.809404	Yes
P0AFD1_P0ABJ1	0.1	0.0945407	0.945407	Yes
P0AFD1_P0ABJ3	0.1	0.0945407	0.945407	Yes
P0AFD1_P0ABJ6	0.1	0.0945407	0.945407	Yes
P00895_P0ABJ3	0.1	0.0840839	0.840839	Yes
P0ABJ3_P00895	0.1	0.0840839	0.840839	Yes
P00895_P0ABI8	0.1	0.092984	0.92984	Yes
P00895_P0ABJ1	0.1	0.0945407	0.945407	Yes
P00895_P0ABJ6	0.1	0.0671882	0.671882	Yes
P0ABI8_P00895	0.1	0.0945407	0.945407	Yes
P0ABJ1_P00895	0.1	0.0945407	0.945407	Yes
P0ABJ6_P00895	0.1	0.0945407	0.945407	Yes
P0ABI8_P23721	0.1	0.0945407	0.945407	Yes
P0ABJ1_P23721	0.1	0.0945407	0.945407	Yes
P0ABJ3_P23721	0.1	0.0945407	0.945407	Yes
P23721_P0ABI8	0.1	0.0945407	0.945407	Yes
P23721_P0ABJ1	0.1	0.0945407	0.945407	Yes
P23721_P0ABJ3	0.1	0.0945407	0.945407	Yes
P23721_P0ABJ6	0.1	0.0945407	0.945407	Yes
P0ABJ6_P23721	0.1	0.0945407	0.945407	Yes
P0ABI8_P0AFC3	0.1	0.0945407	0.945407	Yes
P0ABJ1_P0AFC3	0.1	0.0945407	0.945407	Yes
P0ABJ3_P0AFC3	0.1	0.0913716	0.913716	Yes
P0ABJ6_P0AFC3	0.1	0.09128	0.9128	Yes
P0AFC3_P0ABI8	0.1	0.0945407	0.945407	Yes
P0AFC3_P0ABJ1	0.1	0.0909487	0.909487	Yes
P0AFC3_P0ABJ3	0.1	0.0945407	0.945407	Yes
P0AFC3_P0ABJ6	0.1	0.0945407	0.945407	Yes
P0ABJ6_P0A6A6	0.1	0.0945407	0.945407	Yes
P0A6A6_P0ABI8	0.1	0.0945407	0.945407	Yes
P0A6A6_P0ABJ1	0.1	0.0945407	0.945407	Yes
P0A6A6_P0ABJ3	0.1	0.0945407	0.945407	Yes
P0A6A6_P0ABJ6	0.1	0.0935514	0.935514	Yes
P0ABI8_P0A6A6	0.1	0.0945407	0.945407	Yes
P0ABJ1_P0A6A6	0.1	0.0945407	0.945407	Yes
P0ABJ3_P0A6A6	0.1	0.0945407	0.945407	Yes
P0ABI8_P0AFE4	0.1	0.0945407	0.945407	Yes
P0ABJ1_P0AFE4	0.1	0.0945314	0.945314	Yes
P0ABJ3_P0AFE4	0.1	0.0945407	0.945407	Yes
P0ABJ6_P0AFE4	0.1	0.0945407	0.945407	Yes
P0AFE4_P0ABI8	0.1	0.0945407	0.945407	Yes
P0AFE4_P0ABJ1	0.1	0.0943115	0.943115	Yes
P0AFE4_P0ABJ3	0.1	0.0945407	0.945407	Yes
P0AFE4_P0ABJ6	0.1	0.0945407	0.945407	Yes
P0ABI8_P11868	0.1	0.0945407	0.945407	Yes
P0ABJ1_P11868	0.1	0.0945407	0.945407	Yes
P0ABJ3_P11868	0.1	0.0945407	0.945407	Yes
P0ABJ6_P11868	0.1	0.0945407	0.945407	Yes
P11868_P0ABI8	0.1	0.0945407	0.945407	Yes
P11868_P0ABJ1	0.1	0.0940358	0.940358	Yes
P11868_P0ABJ3	0.1	0.0937295	0.937295	Yes
P11868_P0ABJ6	0.1	0.0945407	0.945407	Yes
P0ABI8_P75806	0.1	0.0945407	0.945407	Yes
P0ABJ1_P75806	0.1	0.0945407	0.945407	Yes
P0ABJ3_P75806	0.1	0.0945407	0.945407	Yes
P0ABJ6_P75806	0.1	0.0945407	0.945407	Yes
P75806_P0ABI8	0.1	0.0945407	0.945407	Yes
P75806_P0ABJ1	0.1	0.0945407	0.945407	Yes
P75806_P0ABJ3	0.1	0.0931021	0.931021	Yes
P75806_P0ABJ6	0.1	0.0945407	0.945407	Yes
P08142_P0ABI8	0.1	0.0840839	0.840839	Yes
P08142_P0ABJ1	0.1	0.0945407	0.945407	Yes
P08142_P0ABJ3	0.1	0.0945407	0.945407	Yes
P08142_P0ABJ6	0.1	0.0945407	0.945407	Yes
P0ABI8_P08142	0.1	0.0945407	0.945407	Yes
P0ABJ1_P08142	0.1	0.0945407	0.945407	Yes
P0ABJ3_P08142	0.1	0.0945407	0.945407	Yes
P0ABJ6_P08142	0.1	0.0945407	0.945407	No
P0ABI8_P80668	0.1	0.0945407	0.945407	No
P0ABJ1_P80668	0.1	0.0945407	0.945407	Yes
P0ABJ3_P80668	0.1	0.0944539	0.944539	Yes
P0ABJ6_P80668	0.1	0.0945407	0.945407	No
P80668_P0ABI8	0.1	0.0945407	0.945407	No
P80668_P0ABJ1	0.1	0.0945407	0.945407	Yes
P80668_P0ABJ3	0.1	0.0945407	0.945407	No
P80668_P0ABJ6	0.1	0.0945407	0.945407	No
P0ABI8_P31069	0.1	0.0841172	0.841172	No
P0ABJ1_P31069	0.1	0.0945407	0.945407	Yes
P0ABJ3_P31069	0.1	0.0945407	0.945407	No
P0ABJ6_P31069	0.1	0.0945407	0.945407	Yes
P31069_P0ABI8	0.1	0.0945407	0.945407	No
P31069_P0ABJ1	0.1	0.0945407	0.945407	No
P31069_P0ABJ3	0.1	0.0945407	0.945407	Yes
P31069_P0ABJ6	0.1	0.0945407	0.945407	No
P0ABJ1_P16690	0.1	0.0945407	0.945407	Yes
P16690_P0ABI8	0.1	0.0945407	0.945407	Yes
P16690_P0ABJ1	0.1	0.0945362	0.945362	No
P16690_P0ABJ3	0.1	0.0945407	0.945407	Yes
P16690_P0ABJ6	0.1	0.0945407	0.945407	Yes
P0ABI8_P16690	0.1	0.0945407	0.945407	Yes
P0ABJ3_P16690	0.1	0.0945407	0.945407	No
P0ABJ6_P16690	0.1	0.0945407	0.945407	No
P0ABJ6_P0A7E5	0.1	0.0945407	0.945407	Yes
P0A7E5_P0ABI8	0.1	0.0945407	0.945407	Yes
P0A7E5_P0ABJ1	0.1	0.0945407	0.945407	No
P0A7E5_P0ABJ3	0.1	0.0945407	0.945407	Yes
P0A7E5_P0ABJ6	0.1	0.0945407	0.945407	No
P0ABI8_P0A7E5	0.1	0.0945407	0.945407	Yes
P0ABJ1_P0A7E5	0.1	0.0945407	0.945407	No
P0ABJ3_P0A7E5	0.1	0.0936622	0.936622	No
P00888_P0ABI8	0.1	0.0945407	0.945407	Yes
P00888_P0ABJ1	0.1	0.0945407	0.945407	Yes
P00888_P0ABJ3	0.1	0.0945407	0.945407	Yes
P00888_P0ABJ6	0.1	0.0945407	0.945407	Yes
P0ABI8_P00888	0.1	0.0735638	0.735638	No
P0ABJ1_P00888	0.1	0.0945407	0.945407	No
P0ABJ6_P00888	0.1	0.0945407	0.945407	Yes
P0ABJ3_P00888	0.1	0.0945407	0.945407	Yes
P0ABI8_P0ABP8	0.1	0.0945407	0.945407	No
P0ABJ1_P0ABP8	0.1	0.0945407	0.945407	Yes
P0ABJ3_P0ABP8	0.1	0.0809819	0.809819	No
P0ABJ6_P0ABP8	0.1	0.0809819	0.809819	No
P0ABP8_P0ABI8	0.1	0.0809819	0.809819	No
P0ABP8_P0ABJ1	0.1	0.0809819	0.809819	No
P0ABP8_P0ABJ3	0.1	0.0945407	0.945407	No
P0ABP8_P0ABJ6	0.1	0.0945407	0.945407	Yes
P0A790_P0ABI8	0.1	0.0945407	0.945407	Yes
P0A790_P0ABJ1	0.1	0.0841172	0.841172	No
P0A790_P0ABJ3	0.1	0.0841172	0.841172	No
P0A790_P0ABJ6	0.1	0.0930415	0.930415	No
P0ABI8_P0A790	0.1	0.0945407	0.945407	Yes
P0ABJ1_P0A790	0.1	0.0672197	0.672197	No
P0ABJ3_P0A790	0.1	0.0945407	0.945407	Yes
P0ABJ6_P0A790	0.1	0.0945407	0.945407	Yes
P0ABI8_P69506	0.1	0.0945407	0.945407	Yes
P0ABJ1_P69506	0.1	0.0945407	0.945407	No
P0ABJ3_P69506	0.1	0.0945407	0.945407	No
P0ABJ6_P69506	0.1	0.0945407	0.945407	No
P69506_P0ABI8	0.1	0.0945407	0.945407	No
P69506_P0ABJ1	0.1	0.0945407	0.945407	No
P69506_P0ABJ3	0.1	0.0945407	0.945407	No
P69506_P0ABJ6	0.1	0.0945407	0.945407	No
P0ABI8_P36553	0.1	0.0945407	0.945407	No
P0ABJ1_P36553	0.1	0.0945407	0.945407	No
P0ABJ3_P36553	0.1	0.0945407	0.945407	No
P0ABJ6_P36553	0.1	0.0914198	0.914198	No
P36553_P0ABI8	0.1	0.0913367	0.913367	Yes
P36553_P0ABJ1	0.1	0.0945407	0.945407	No
P36553_P0ABJ3	0.1	0.0910023	0.910023	Yes
P36553_P0ABJ6	0.1	0.0945407	0.945407	Yes
P0ABJ1_P0A853	0.1	0.0945407	0.945407	Yes
P0A853_P0ABI8	0.1	0.0945407	0.945407	Yes
P0A853_P0ABJ1	0.1	0.0945407	0.945407	Yes
P0A853_P0ABJ3	0.1	0.0945407	0.945407	Yes
P0A853_P0ABJ6	0.1	0.0945407	0.945407	Yes
P0ABI8_P0A853	0.1	0.0936082	0.936082	No
P0ABJ3_P0A853	0.1	0.0945407	0.945407	Yes
P0ABJ6_P0A853	0.1	0.0945407	0.945407	Yes
P0A6B4_P0ABJ1	0.1	0.0945407	0.945407	Yes
P0A6B4_P0ABJ3	0.1	0.0945407	0.945407	No
P0ABI8_P0A6B4	0.1	0.0945407	0.945407	Yes
P0ABJ3_P0A6B4	0.1	0.0945407	0.945407	Yes
P0A6B4_P0ABI8	0.1	0.0945407	0.945407	Yes
P0A6B4_P0ABJ6	0.1	0.0945407	0.945407	No
P0ABJ1_P0A6B4	0.1	0.0943692	0.943692	No
P0ABJ6_P0A6B4	0.1	0.0945407	0.945407	No
P00903_P0ABI8	0.1	0.0945407	0.945407	No
P00903_P0ABJ1	0.1	0.0945407	0.945407	No
P00903_P0ABJ3	0.1	0.0945407	0.945407	Yes
P00903_P0ABJ6	0.1	0.0945407	0.945407	No
P0ABJ1_P00903	0.1	0.0945407	0.945407	No
P0ABJ3_P00903	0.1	0.0945407	0.945407	No
P0ABJ6_P00903	0.1	0.0940932	0.940932	No
P0ABI8_P00903	0.1	0.0937864	0.937864	No
P0ABI8_P27302	0.1	0.0945407	0.945407	Yes
P0ABJ6_P27302	0.1	0.0945407	0.945407	No
P0ABJ1_P27302	0.1	0.0945407	0.945407	Yes
P0ABJ3_P27302	0.1	0.0945407	0.945407	Yes
P27302_P0ABI8	0.1	0.0945407	0.945407	Yes
P27302_P0ABJ1	0.1	0.0945407	0.945407	Yes
P27302_P0ABJ3	0.1	0.0945407	0.945407	Yes
P27302_P0ABJ6	0.1	0.0931593	0.931593	No
P0ABI8_P62623	0.1	0.0945407	0.945407	No
P0ABJ1_P62623	0.1	0.0841172	0.841172	No
P62623_P0ABI8	0.1	0.0945407	0.945407	Yes
P62623_P0ABJ1	0.1	0.0945407	0.945407	No
P62623_P0ABJ3	0.1	0.0945407	0.945407	No
P62623_P0ABJ6	0.1	0.0945407	0.945407	No
P0ABJ3_P62623	0.1	0.0945407	0.945407	No
P0ABJ6_P62623	0.1	0.0945407	0.945407	Yes
P0ABJ1_P33022	0.1	0.0945407	0.945407	No
P0ABJ3_P33022	0.1	0.0945407	0.945407	No
P33022_P0ABI8	0.1	0.0945407	0.945407	Yes
P33022_P0ABJ3	0.1	0.094454	0.94454	Yes
P33022_P0ABJ6	0.1	0.0945407	0.945407	No
P0ABI8_P33022	0.1	0.0945407	0.945407	No
P0ABJ6_P33022	0.1	0.0945407	0.945407	Yes
P33022_P0ABJ1	0.1	0.0945407	0.945407	No
P0A9J8_P0ABI8	0.1	0.0945407	0.945407	No
P0A9J8_P0ABJ1	0.1	0.0841172	0.841172	No
P0A9J8_P0ABJ3	0.1	0.0945407	0.945407	Yes
P0A9J8_P0ABJ6	0.1	0.0945407	0.945407	No
P0ABI8_P0A9J8	0.1	0.0945407	0.945407	Yes
P0ABJ1_P0A9J8	0.1	0.0945407	0.945407	No
P0ABJ3_P0A9J8	0.1	0.0945407	0.945407	No
P0ABJ6_P0A9J8	0.1	0.0945407	0.945407	Yes
P0ABE9_P0ABI8	0.1	0.0945407	0.945407	No
P0ABE9_P0ABJ1	0.1	0.0945407	0.945407	Yes
P0ABE9_P0ABJ3	0.1	0.0945407	0.945407	Yes
P0ABE9_P0ABJ6	0.1	0.0945362	0.945362	No
P0ABI8_P0ABE9	0.1	0.0945407	0.945407	Yes
P0ABJ1_P0ABE9	0.1	0.0945407	0.945407	Yes
P0ABJ3_P0ABE9	0.1	0.0945407	0.945407	Yes
P0ABJ6_P0ABE9	0.1	0.0945407	0.945407	No
P0ABJ1_P0ABK5	0.1	0.0945407	0.945407	No
P0ABJ3_P0ABK5	0.1	0.0945407	0.945407	Yes
P0ABJ6_P0ABK5	0.1	0.0945407	0.945407	Yes
P0ABK5_P0ABI8	0.1	0.0945407	0.945407	No
P0ABK5_P0ABJ3	0.1	0.0945407	0.945407	Yes
P0ABI8_P0ABK5	0.1	0.0945407	0.945407	No
P0ABK5_P0ABJ1	0.1	0.0945407	0.945407	Yes
P0ABK5_P0ABJ6	0.1	0.0945407	0.945407	No
P0ABI8_P0AEA8	0.1	0.0936623	0.936623	No
P0ABJ1_P0AEA8	0.1	0.0945407	0.945407	Yes
P0ABJ3_P0AEA8	0.1	0.0945407	0.945407	Yes
P0ABJ6_P0AEA8	0.1	0.0945407	0.945407	Yes
P0AEA8_P0ABI8	0.1	0.0945407	0.945407	Yes
P0AEA8_P0ABJ1	0.1	0.0735638	0.735638	No
P0AEA8_P0ABJ3	0.1	0.0945407	0.945407	No
P0AEA8_P0ABJ6	0.1	0.0945407	0.945407	Yes
P0ABJ1_P37019	0.1	0.0945407	0.945407	Yes
P0ABJ3_P37019	0.1	0.0945407	0.945407	No
P0ABJ6_P37019	0.1	0.0945407	0.945407	Yes
P37019_P0ABI8	0.1	0.0809819	0.809819	No
P37019_P0ABJ1	0.1	0.0809819	0.809819	No
P37019_P0ABJ3	0.1	0.0809819	0.809819	No
P37019_P0ABJ6	0.1	0.0809819	0.809819	No
P0ABI8_P37019	0.1	0.0945407	0.945407	No
P0ABI8_P30143	0.1	0.0945407	0.945407	Yes
P0ABJ3_P30143	0.1	0.0945407	0.945407	Yes
P30143_P0ABI8	0.1	0.0841172	0.841172	No
P30143_P0ABJ1	0.1	0.0841172	0.841172	No
P30143_P0ABJ3	0.1	0.0930415	0.930415	No
P30143_P0ABJ6	0.1	0.0945407	0.945407	Yes
P0ABI8_P64550	0.1	0.0672197	0.672197	No
P0ABJ1_P64550	0.1	0.0945407	0.945407	Yes
P0ABJ3_P64550	0.1	0.0945407	0.945407	Yes
P0ABJ6_P64550	0.1	0.0945407	0.945407	Yes
P64550_P0ABI8	0.1	0.0945407	0.945407	No
P64550_P0ABJ1	0.1	0.0945407	0.945407	No
P64550_P0ABJ3	0.1	0.0945407	0.945407	No
P64550_P0ABJ6	0.1	0.0945407	0.945407	No
P0ABJ1_P30143	0.1	0.0945407	0.945407	No
P0ABJ6_P30143	0.1	0.0945407	0.945407	No
P07862_P0ABI8	0.1	0.0945407	0.945407	No
P07862_P0ABJ1	0.1	0.0945407	0.945407	No
P07862_P0ABJ3	0.1	0.0945407	0.945407	No
P07862_P0ABJ6	0.1	0.0945407	0.945407	No
P0ABI8_P07862	0.1	0.0914198	0.914198	No
P0ABJ1_P07862	0.1	0.0913367	0.913367	Yes
P0ABJ3_P07862	0.1	0.0945407	0.945407	No
P0ABJ6_P07862	0.1	0.0910024	0.910024	Yes
P0ABI8_P76536	0.1	0.0945407	0.945407	Yes
P0ABJ1_P76536	0.1	0.0945407	0.945407	Yes
P0ABJ6_P76536	0.1	0.0945407	0.945407	Yes
P76536_P0ABI8	0.1	0.0945407	0.945407	Yes
P76536_P0ABJ1	0.1	0.0945407	0.945407	Yes
P76536_P0ABJ3	0.1	0.0945407	0.945407	Yes
P76536_P0ABJ6	0.1	0.0936082	0.936082	No
P0ABJ3_P76536	0.1	0.0945407	0.945407	Yes
P0ABI8_P21177	0.1	0.0945407	0.945407	Yes
P0ABJ1_P21177	0.1	0.0945407	0.945407	Yes
P0ABJ3_P21177	0.1	0.0945407	0.945407	No
P0ABJ6_P21177	0.1	0.0945407	0.945407	Yes
P21177_P0ABI8	0.1	0.0945407	0.945407	Yes
P21177_P0ABJ1	0.1	0.0945407	0.945407	Yes
P21177_P0ABJ3	0.1	0.0945407	0.945407	No
P21177_P0ABJ6	0.1	0.0943692	0.943692	No
P0ABJ3_P0AFS3	0.1	0.0945407	0.945407	No
P0ABJ6_P0AFS3	0.1	0.0945407	0.945407	No
P0AFS3_P0ABI8	0.1	0.0945407	0.945407	No
P0AFS3_P0ABJ1	0.1	0.0945407	0.945407	Yes
P0AFS3_P0ABJ3	0.1	0.0945407	0.945407	No
P0AFS3_P0ABJ6	0.1	0.0945407	0.945407	No
P0ABI8_P0AFS3	0.1	0.0945407	0.945407	No
P0ABJ1_P0AFS3	0.1	0.0940932	0.940932	No
P0ABI8_P25535	0.1	0.0937865	0.937865	No
P0ABJ1_P25535	0.1	0.0945407	0.945407	Yes
P0ABJ3_P25535	0.1	0.0945407	0.945407	No
P25535_P0ABI8	0.1	0.0945407	0.945407	Yes
P25535_P0ABJ1	0.1	0.0945407	0.945407	Yes
P25535_P0ABJ3	0.1	0.0945407	0.945407	Yes
P25535_P0ABJ6	0.1	0.0945407	0.945407	Yes
P0ABJ6_P25535	0.1	0.0945407	0.945407	Yes
P0ABI8_P28305	0.1	0.0931593	0.931593	No
P0ABJ1_P28305	0.1	0.0945407	0.945407	No
P28305_P0ABI8	0.1	0.0841172	0.841172	No
P28305_P0ABJ1	0.1	0.0945407	0.945407	Yes
P28305_P0ABJ3	0.1	0.0945407	0.945407	No
P28305_P0ABJ6	0.1	0.0945407	0.945407	No
P0ABJ3_P28305	0.1	0.0945407	0.945407	No
P0ABJ6_P28305	0.1	0.0945407	0.945407	No
P0A8H3_P0ABI8	0.1	0.0945407	0.945407	Yes
P0A8H3_P0ABJ1	0.1	0.0841128	0.841128	No
P0A8H3_P0ABJ3	0.1	0.0841056	0.841056	No
P0A8H3_P0ABJ6	0.1	0.0841159	0.841159	Yes
P0ABI8_P0A8H3	0.1	0.0839636	0.839636	Yes
P0ABJ1_P0A8H3	0.1	0.0841172	0.841172	No
P0ABJ3_P0A8H3	0.1	0.0841129	0.841129	No
P0ABJ6_P0A8H3	0.1	0.0840839	0.840839	Yes
P0AAC8_P0ABJ1	0.1	0.0841172	0.841172	No
P0AAC8_P0ABJ3	0.1	0.0841172	0.841172	No
P0ABJ1_P0AAC8	0.1	0.0841172	0.841172	No
P0AAC8_P0ABI8	0.1	0.0841172	0.841172	Yes
P0AAC8_P0ABJ6	0.1	0.084117	0.84117	No
P0ABI8_P0AAC8	0.1	0.0841108	0.841108	Yes
P0ABJ3_P0AAC8	0.1	0.0841052	0.841052	No
P0ABJ6_P0AAC8	0.1	0.0841155	0.841155	No
P0ABI8_P50457	0.1	0.0841172	0.841172	Yes
P0ABJ1_P50457	0.1	0.084041	0.84041	No
P0ABJ3_P50457	0.1	0.0841172	0.841172	Yes
P0ABJ6_P50457	0.1	0.0841172	0.841172	Yes
P50457_P0ABI8	0.1	0.0839763	0.839763	No
P50457_P0ABJ1	0.1	0.0841172	0.841172	Yes
P50457_P0ABJ3	0.1	0.0841172	0.841172	Yes
P50457_P0ABJ6	0.1	0.0841172	0.841172	Yes
P06960_P0ABI8	0.1	0.0841132	0.841132	No
P06960_P0ABJ1	0.1	0.0840939	0.840939	No
P06960_P0ABJ3	0.1	0.0841125	0.841125	Yes
P06960_P0ABJ6	0.1	0.0841154	0.841154	Yes
P0ABI8_P06960	0.1	0.0841172	0.841172	No
P0ABJ1_P06960	0.1	0.0841171	0.841171	Yes
P0ABJ3_P06960	0.1	0.0840988	0.840988	No
P0ABJ6_P06960	0.1	0.0841172	0.841172	Yes
P12996_P0ABI8	0.1	0.0841172	0.841172	No
P12996_P0ABJ1	0.1	0.0841171	0.841171	No
P0ABI8_P12996	0.1	0.0841172	0.841172	Yes
P0ABJ1_P12996	0.1	0.0841162	0.841162	Yes
P0ABJ3_P12996	0.1	0.0840695	0.840695	Yes
P0ABJ6_P12996	0.1	0.0841172	0.841172	Yes
P12996_P0ABJ3	0.1	0.0704684	0.704684	No
P12996_P0ABJ6	0.1	0.0841171	0.841171	No
P0ABI8_P0AFC0	0.1	0.0841172	0.841172	Yes
P0ABJ1_P0AFC0	0.1	0.0841172	0.841172	Yes
P0ABJ3_P0AFC0	0.1	0.0841163	0.841163	No
P0ABJ6_P0AFC0	0.1	0.0841172	0.841172	Yes
P0AFC0_P0ABJ3	0.1	0.0695969	0.695969	No
P0AFC0_P0ABJ6	0.1	0.0695969	0.695969	No
P0AFC0_P0ABI8	0.1	0.0695969	0.695969	No
P0AFC0_P0ABJ1	0.1	0.0695969	0.695969	No
P0ABI8_P0AF12	0.1	0.0841166	0.841166	No
P0ABJ1_P0AF12	0.1	0.0841135	0.841135	Yes
P0ABJ3_P0AF12	0.1	0.0841172	0.841172	Yes
P0ABJ6_P0AF12	0.1	0.0841172	0.841172	No
P0AF12_P0ABI8	0.1	0.0841172	0.841172	No
P0AF12_P0ABJ1	0.1	0.0839387	0.839387	No
P0AF12_P0ABJ3	0.1	0.0840879	0.840879	Yes
P0AF12_P0ABJ6	0.1	0.0663922	0.663922	No
P06968_P0ABI8	0.1	0.0841169	0.841169	Yes
P06968_P0ABJ1	0.1	0.0841172	0.841172	Yes
P06968_P0ABJ3	0.1	0.0841172	0.841172	Yes
P06968_P0ABJ6	0.1	0.0841172	0.841172	No
P0ABI8_P06968	0.1	0.084103	0.84103	No
P0ABJ1_P06968	0.1	0.0840956	0.840956	No
P0ABJ3_P06968	0.1	0.0841012	0.841012	No
P0ABJ6_P06968	0.1	0.0840861	0.840861	No
P0ABI4_P0ABI8	0.1	0.0840995	0.840995	No
P0ABI4_P0ABJ1	0.1	0.0841001	0.841001	No
P0ABI4_P0ABJ6	0.1	0.0841078	0.841078	No
P0ABJ1_P0ABI4	0.1	0.0840686	0.840686	No
P0ABJ3_P0ABI4	0.1	0.0840725	0.840725	No
P0ABJ6_P0ABI4	0.1	0.0841172	0.841172	No
P0ABI4_P0ABJ3	0.1	0.0812364	0.812364	Yes
P0ABI8_P0ABI4	0.1	0.0841171	0.841171	No
P0ABI8_P13000	0.1	0.0791737	0.791737	Yes
P0ABJ1_P13000	0.1	0.0841172	0.841172	Yes
P0ABJ3_P13000	0.1	0.0841057	0.841057	Yes
P0ABJ6_P13000	0.1	0.0841172	0.841172	Yes
P13000_P0ABI8	0.1	0.0841172	0.841172	Yes
P13000_P0ABJ1	0.1	0.0841123	0.841123	Yes
P13000_P0ABJ3	0.1	0.0841172	0.841172	Yes
P13000_P0ABJ6	0.1	0.0834784	0.834784	No
P0A720_P0ABJ1	0.1	0.084117	0.84117	Yes
P0A720_P0ABJ3	0.1	0.0840978	0.840978	Yes
P0A720_P0ABJ6	0.1	0.0841172	0.841172	Yes
P0ABI8_P0A720	0.1	0.0841172	0.841172	No
P0ABJ1_P0A720	0.1	0.0840413	0.840413	Yes
P0ABJ3_P0A720	0.1	0.0841172	0.841172	Yes
P0A720_P0ABI8	0.1	0.0841172	0.841172	Yes
P0ABJ6_P0A720	0.1	0.0841171	0.841171	No
P0A9T0_P0ABI8	0.1	0.0839149	0.839149	No
P0A9T0_P0ABJ6	0.1	0.0841171	0.841171	No
P0A877_P0ABI8	0.1	0.0841118	0.841118	No
P0A877_P0ABJ3	0.1	0.0840748	0.840748	No
P0ABI8_P0A877	0.1	0.0841161	0.841161	Yes
P0ABJ1_P0A877	0.1	0.0840586	0.840586	No
P0ABJ3_P0A877	0.1	0.0841147	0.841147	No
P02918_P0ABI8	0.1	0.0841169	0.841169	No
P02918_P0ABJ1	0.1	0.0836426	0.836426	No
P02918_P0ABJ3	0.1	0.084117	0.84117	No
P02918_P0ABJ6	0.1	0.0841172	0.841172	Yes
P0ABI8_P02918	0.1	0.0841172	0.841172	No
P0ABJ3_P02918	0.1	0.0841172	0.841172	Yes
P0ABJ6_P0ABB0	0.1	0.0841172	0.841172	Yes
P0ABJ1_P38038	0.1	0.0841171	0.841171	Yes
P0ABJ3_P0AGK1	0.1	0.0841172	0.841172	Yes
P0AGK1_P0ABI8	0.1	0.0841161	0.841161	Yes
P0AGK1_P0ABJ1	0.1	0.0833487	0.833487	No
P0AGK1_P0ABJ3	0.1	0.0841171	0.841171	No
P0AGK1_P0ABJ6	0.1	0.0841172	0.841172	No
P0A6S7_P0ABI8	0.1	0.0841172	0.841172	Yes
P0A6S7_P0ABJ1	0.1	0.0841142	0.841142	No
P0A6S7_P0ABJ3	0.1	0.0841107	0.841107	No
P0A6S7_P0ABJ6	0.1	0.084117	0.84117	No
P0ABI8_P0A6S7	0.1	0.0840901	0.840901	No
P0ABI8_P43676	0.1	0.0841172	0.841172	Yes
P0ABJ1_P0A6S7	0.1	0.0945407	0.945407	Yes
P0ABJ1_P0ABJ1	0.1	0.0945407	0.945407	Yes
P0ABJ1_P43676	0.1	0.0945407	0.945407	Yes
P0ABJ3_P0A6S7	0.1	0.094454	0.94454	Yes
P0ABJ3_P0ABJ1	0.1	0.0945407	0.945407	Yes
P0ABJ3_P43676	0.1	0.0945407	0.945407	Yes
P0ABJ6_P0A6S7	0.1	0.0945407	0.945407	Yes
P0ABJ6_P43676	0.1	0.0945407	0.945407	Yes
P43676_P0ABI8	0.1	0.0945407	0.945407	Yes
P43676_P0ABJ1	0.1	0.0841172	0.841172	Yes
P43676_P0ABJ3	0.1	0.0945407	0.945407	Yes
P43676_P0ABJ6	0.1	0.0945407	0.945407	Yes
P0ABI8_P0ABI8	0.1	0.0945407	0.945407	Yes
P0ABI8_P0ABJ1	0.1	0.0945407	0.945407	Yes
P0ABI8_P0ABJ3	0.1	0.0945407	0.945407	Yes
P0ABI8_P0ABJ6	0.1	0.0945407	0.945407	Yes
P0ABI8_P0AGK1	0.1	0.0945407	0.945407	Yes
P0ABJ1_P0ABI8	0.1	0.0945407	0.945407	Yes
P0ABJ1_P0ABJ3	0.1	0.0945407	0.945407	Yes
P0ABJ1_P0ABJ6	0.1	0.0945362	0.945362	Yes
P0ABJ1_P0AGK1	0.1	0.0945407	0.945407	Yes
P0ABJ1_P61949	0.1	0.0945407	0.945407	Yes
P0ABJ3_P0ABI8	0.1	0.0945407	0.945407	Yes
P0ABJ3_P0ABJ3	0.1	0.0945407	0.945407	Yes
P0ABJ3_P0ABJ6	0.1	0.0945407	0.945407	Yes
P0ABJ3_P61949	0.1	0.0945407	0.945407	Yes
P0ABJ6_P0ABI8	0.1	0.0945407	0.945407	Yes
P0ABJ6_P0ABJ1	0.1	0.0945407	0.945407	Yes
P0ABJ6_P0ABJ3	0.1	0.0945407	0.945407	Yes
P0ABJ6_P0ABJ6	0.1	0.0945407	0.945407	Yes
P0ABJ6_P0AGK1	0.1	0.0945407	0.945407	Yes
P0ABJ6_P61949	0.1	0.0945407	0.945407	Yes
P61949_P0ABI8	0.1	0.0936623	0.936623	Yes
P61949_P0ABJ1	0.1	0.0945407	0.945407	Yes
P61949_P0ABJ3	0.1	0.0945407	0.945407	Yes
P61949_P0ABJ6	0.1	0.0945407	0.945407	Yes
P0ABI8_P38038	0.1	0.0945407	0.945407	Yes
P0ABJ3_P38038	0.1	0.0735638	0.735638	Yes
P0ABJ6_P38038	0.1	0.0945407	0.945407	Yes
P38038_P0ABI8	0.1	0.0945407	0.945407	Yes
P38038_P0ABJ1	0.1	0.0945407	0.945407	Yes
P38038_P0ABJ3	0.1	0.0945407	0.945407	Yes
P38038_P0ABJ6	0.1	0.0945407	0.945407	Yes
P0ABI8_P0ABQ0	0.1	0.0809819	0.809819	Yes
P0ABJ6_P0ABQ0	0.1	0.0809819	0.809819	Yes
P0ABJ6_P45568	0.1	0.0809819	0.809819	Yes
P0ABQ0_P0ABJ6	0.1	0.0809819	0.809819	Yes
P0A6E6_P0ABI8	0.1	0.0945407	0.945407	Yes
P0A6E6_P0ABJ1	0.1	0.0945407	0.945407	Yes
P0A6E6_P0ABJ3	0.1	0.0945407	0.945407	Yes
P0A6E6_P0ABJ6	0.1	0.0841172	0.841172	Yes
P0A877_P0ABJ1	0.1	0.0841172	0.841172	Yes
P0A877_P0ABJ6	0.1	0.0930415	0.930415	Yes
P0ABI8_P0A6E6	0.1	0.0945407	0.945407	Yes
P0ABI8_P45395	0.1	0.0672197	0.672197	Yes
P0ABJ1_P0A6E6	0.1	0.0945407	0.945407	Yes
P0ABJ1_P45395	0.1	0.0945407	0.945407	Yes
P0ABJ3_P0A6E6	0.1	0.0945407	0.945407	Yes
P0ABJ3_P45395	0.1	0.0945407	0.945407	Yes
P0ABJ6_P0A6E6	0.1	0.0945407	0.945407	Yes
P0ABJ6_P0A877	0.1	0.0945407	0.945407	Yes
P45395_P0ABI8	0.1	0.0945407	0.945407	Yes
P45395_P0ABJ1	0.1	0.0945407	0.945407	Yes
P45395_P0ABJ3	0.1	0.0945407	0.945407	Yes
P45395_P0ABJ6	0.1	0.0945407	0.945407	Yes
P0A6C5_P0ABI8	0.1	0.0945407	0.945407	Yes
P0A6C5_P0ABJ1	0.1	0.0945407	0.945407	Yes
P0A6C5_P0ABJ3	0.1	0.0945407	0.945407	Yes
P0A6C5_P0ABJ6	0.1	0.0914198	0.914198	Yes
P0A9B2_P0ABJ1	0.1	0.0913367	0.913367	Yes
P0A9J4_P0ABJ6	0.1	0.0945407	0.945407	Yes
P0ABI8_P0A6C5	0.1	0.0910024	0.910024	Yes
P0ABJ1_P0A6C5	0.1	0.0945407	0.945407	Yes
P0ABJ3_P07023	0.1	0.0945407	0.945407	Yes
P0ABJ3_P0A6C5	0.1	0.0945407	0.945407	Yes
P0ABJ6_P0A6C5	0.1	0.0945407	0.945407	Yes
P07023_P0ABI8	0.1	0.0945407	0.945407	Yes
P07023_P0ABJ1	0.1	0.0945407	0.945407	Yes
P07023_P0ABJ3	0.1	0.0936082	0.936082	Yes
P07023_P0ABJ6	0.1	0.0945407	0.945407	Yes
P0A9B2_P0ABI8	0.1	0.0945407	0.945407	Yes
P0A9B2_P0ABJ3	0.1	0.0945407	0.945407	Yes
P0A9B2_P0ABJ6	0.1	0.0945407	0.945407	Yes
P0A9J4_P0ABI8	0.1	0.0945407	0.945407	Yes
P0A9J4_P0ABJ1	0.1	0.0945407	0.945407	Yes
P0A9J4_P0ABJ3	0.1	0.0945407	0.945407	Yes
P0ABI8_P07023	0.1	0.0945407	0.945407	Yes
P0ABI8_P0A9B2	0.1	0.0943692	0.943692	Yes
P0ABI8_P0A9J4	0.1	0.0945407	0.945407	Yes
P0ABJ1_P07023	0.1	0.0945407	0.945407	Yes
P0ABJ1_P0A9B2	0.1	0.0945407	0.945407	Yes
P0ABJ1_P0A9J4	0.1	0.0945407	0.945407	Yes
P0ABJ3_P0A9B2	0.1	0.0945407	0.945407	Yes
P0ABJ3_P0A9J4	0.1	0.0945407	0.945407	Yes
P0ABJ6_P07023	0.1	0.0945407	0.945407	Yes
P0ABJ6_P0A9B2	0.1	0.0940932	0.940932	Yes
P0ABJ6_P0A9J4	0.1	0.0937865	0.937865	Yes
P0A763_P0ABI8	0.1	0.0945407	0.945407	Yes
P0A763_P0ABJ3	0.1	0.0945407	0.945407	Yes
P0A763_P0ABJ6	0.1	0.0945407	0.945407	Yes
P0ABI8_P0A763	0.1	0.0945407	0.945407	Yes
P0ABI8_P0AEN1	0.1	0.0945407	0.945407	Yes
P0ABI8_P69441	0.1	0.0945407	0.945407	Yes
P0ABJ1_P0A763	0.1	0.0945407	0.945407	Yes
P0ABJ1_P0AEN1	0.1	0.0931593	0.931593	Yes
P0ABJ1_P27300	0.1	0.0945407	0.945407	Yes
P0ABJ1_P69441	0.1	0.0841172	0.841172	Yes
P0ABJ3_P0A763	0.1	0.0945407	0.945407	Yes
P0ABJ3_P0AEN1	0.1	0.0945407	0.945407	Yes
P0ABJ3_P27300	0.1	0.0945407	0.945407	Yes
P0ABJ3_P69441	0.1	0.0945407	0.945407	Yes
P0ABJ6_P0A763	0.1	0.0945407	0.945407	Yes
P0ABJ6_P0AEN1	0.1	0.0945407	0.945407	Yes
P0ABJ6_P69441	0.1	0.0945407	0.945407	No
P0AEN1_P0ABI8	0.1	0.0945407	0.945407	No
P0AEN1_P0ABJ1	0.1	0.0945407	0.945407	Yes
P0AEN1_P0ABJ3	0.1	0.0944537	0.944537	Yes
P0AEN1_P0ABJ6	0.1	0.0945407	0.945407	No
P69441_P0ABI8	0.1	0.0945407	0.945407	No
P69441_P0ABJ1	0.1	0.0945407	0.945407	Yes
P69441_P0ABJ3	0.1	0.0945407	0.945407	No
P69441_P0ABJ6	0.1	0.0945407	0.945407	No
P0A6I0_P0ABI8	0.1	0.084117	0.84117	No
P0A6I0_P0ABJ1	0.1	0.0945407	0.945407	Yes
P0A6I0_P0ABJ3	0.1	0.0945407	0.945407	No
P0A6I0_P0ABJ6	0.1	0.0945407	0.945407	Yes
P0ABA4_P0ABI8	0.1	0.0945407	0.945407	No
P0ABA4_P0ABJ1	0.1	0.0945407	0.945407	No
P0ABA4_P0ABJ3	0.1	0.0945407	0.945407	Yes
P0ABA4_P0ABJ6	0.1	0.0945407	0.945407	No
P0ABI8_P0A6I0	0.1	0.0945407	0.945407	Yes
P0ABI8_P0ABA4	0.1	0.0945407	0.945407	Yes
P0ABJ1_P0A6I0	0.1	0.094536	0.94536	No
P0ABJ1_P0ABA4	0.1	0.0945407	0.945407	Yes
P0ABJ3_P0A6I0	0.1	0.0945407	0.945407	Yes
P0ABJ3_P0ABA4	0.1	0.0945407	0.945407	Yes
P0ABJ6_P0A6I0	0.1	0.0945407	0.945407	No
P0ABJ6_P0ABA4	0.1	0.0945407	0.945407	No
P0ABJ6_P45395	0.1	0.0945407	0.945407	Yes
P0A763_P0ABJ1	0.1	0.0945407	0.945407	Yes
P0ABJ1_P02918	0.1	0.0945407	0.945407	No
P0ABJ6_P02918	0.1	0.0945407	0.945407	Yes
P0ABB0_P0ABI8	0.1	0.0945407	0.945407	No
P0ABB0_P0ABJ1	0.1	0.0945407	0.945407	Yes
P0ABB0_P0ABJ3	0.1	0.0945407	0.945407	No
P0ABB0_P0ABJ6	0.1	0.093662	0.93662	No
P0ABI8_P0ABB0	0.1	0.0945407	0.945407	Yes
P0ABJ1_P0ABB0	0.1	0.0945407	0.945407	Yes
P0ABJ1_P0ABQ0	0.1	0.0945407	0.945407	Yes
P0ABJ3_P0ABB0	0.1	0.0945407	0.945407	Yes
P0ABJ3_P0ABQ0	0.1	0.0735637	0.735637	No
P0ABQ0_P0ABI8	0.1	0.0945407	0.945407	No
P0ABQ0_P0ABJ1	0.1	0.0945407	0.945407	Yes
P0ABQ0_P0ABJ3	0.1	0.0945407	0.945407	Yes
P0ABI8_P17445	0.1	0.0945407	0.945407	No
P0ABI8_P45568	0.1	0.0945407	0.945407	Yes
P0ABJ1_P17445	0.1	0.0809817	0.809817	No
P0ABJ1_P45568	0.1	0.0809817	0.809817	No
P0ABJ3_P17445	0.1	0.0809817	0.809817	No
P0ABJ3_P45568	0.1	0.0809817	0.809817	No
P0ABJ6_P17445	0.1	0.0945407	0.945407	No
P17445_P0ABI8	0.1	0.0945407	0.945407	Yes
P17445_P0ABJ1	0.1	0.0945407	0.945407	Yes
P17445_P0ABJ3	0.1	0.084117	0.84117	No
P17445_P0ABJ6	0.1	0.084117	0.84117	No
P45568_P0ABI8	0.1	0.0930412	0.930412	No
P45568_P0ABJ1	0.1	0.0945407	0.945407	Yes
P45568_P0ABJ3	0.1	0.0672195	0.672195	No
P45568_P0ABJ6	0.1	0.0945407	0.945407	Yes
P0A9T0_P0ABJ1	0.1	0.0945407	0.945407	Yes
P0A9T0_P0ABJ3	0.1	0.0945407	0.945407	Yes
P0ABI8_P0A9T0	0.1	0.0945407	0.945407	No
P0ABI8_P23893	0.1	0.0945407	0.945407	No
P0ABJ1_P0A9T0	0.1	0.0945407	0.945407	No
P0ABJ1_P23893	0.1	0.0945407	0.945407	No
P0ABJ3_P0A9T0	0.1	0.0945407	0.945407	No
P0ABJ3_P23893	0.1	0.0945407	0.945407	No
P0ABJ6_P0A9T0	0.1	0.0945407	0.945407	No
P0ABJ6_P23893	0.1	0.0945407	0.945407	No
P23893_P0ABI8	0.1	0.0945407	0.945407	No
P23893_P0ABJ1	0.1	0.0945407	0.945407	No
P23893_P0ABJ3	0.1	0.0914196	0.914196	No
P23893_P0ABJ6	0.1	0.0913365	0.913365	Yes
P0A9D4_P0ABI8	0.1	0.0945407	0.945407	No
P0A9D4_P0ABJ1	0.1	0.0910021	0.910021	Yes
P0A9D4_P0ABJ3	0.1	0.0945407	0.945407	Yes
P0A9D4_P0ABJ6	0.1	0.0945407	0.945407	Yes
P0ABI8_P0A9D4	0.1	0.0945407	0.945407	Yes
P0ABJ1_P0A9D4	0.1	0.0945407	0.945407	Yes
P0ABJ3_P0A9D4	0.1	0.0945407	0.945407	Yes
P0ABJ6_P0A9D4	0.1	0.0945407	0.945407	Yes
P0ABI8_P27300	0.1	0.0936079	0.936079	No
P0ABJ6_P27300	0.1	0.0945407	0.945407	Yes
P27300_P0ABI8	0.1	0.0945407	0.945407	Yes
P27300_P0ABJ1	0.1	0.0945407	0.945407	Yes
P27300_P0ABJ3	0.1	0.0945407	0.945407	No
P27300_P0ABJ6	0.1	0.0945407	0.945407	Yes
P0ABI8_P61949	0.1	0.0945407	0.945407	Yes
P07014_P0AFG8	0.1	0.0945407	0.945407	Yes
P0AC41_P0AFG8	0.1	0.0945407	0.945407	No
P0AC44_P0AFG8	0.1	0.0943689	0.943689	No
P0AFG8_P07014	0.1	0.0945407	0.945407	No
P0AFG8_P0AC41	0.1	0.0945407	0.945407	No
P0AFG8_P0AC44	0.1	0.0945407	0.945407	No
P0AFG8_P69054	0.1	0.0945407	0.945407	Yes
P69054_P0AFG8	0.1	0.0945407	0.945407	No
P07014_P62707	0.1	0.0945407	0.945407	No
P0AC41_P62707	0.1	0.0945407	0.945407	No
P0AC44_P62707	0.1	0.0940929	0.940929	No
P62707_P07014	0.1	0.0937862	0.937862	No
P62707_P0AC41	0.1	0.0945407	0.945407	Yes
P62707_P0AC44	0.1	0.0945407	0.945407	No
P62707_P69054	0.1	0.0945407	0.945407	Yes
P69054_P62707	0.1	0.0945407	0.945407	Yes
P0AC41_P21156	0.1	0.0945407	0.945407	Yes
P07014_P21156	0.1	0.0945407	0.945407	Yes
P0AC44_P21156	0.1	0.0945407	0.945407	Yes
P21156_P07014	0.1	0.093159	0.93159	No
P21156_P0AC41	0.1	0.0945407	0.945407	No
P21156_P0AC44	0.1	0.084117	0.84117	No
P21156_P69054	0.1	0.0945407	0.945407	Yes
P69054_P21156	0.1	0.0945407	0.945407	No
P07014_P37306	0.1	0.0945407	0.945407	No
P37306_P0AC44	0.1	0.0945407	0.945407	No
P0AC41_P37306	0.1	0.0945407	0.945407	No
P0AC44_P37306	0.1	0.0945407	0.945407	Yes
P37306_P07014	0.1	0.0945407	0.945407	Yes
P37306_P0AC41	0.1	0.0945407	0.945407	Yes
P37306_P69054	0.1	0.0945407	0.945407	Yes
P69054_P37306	0.1	0.094443	0.94443	Yes
P0AC41_P30125	0.1	0.0945407	0.945407	Yes
P30125_P69054	0.1	0.0945407	0.945407	Yes
P07014_P30125	0.1	0.0945407	0.945407	Yes
P0AC44_P30125	0.1	0.0945407	0.945407	Yes
P30125_P07014	0.1	0.0945407	0.945407	Yes
P30125_P0AC41	0.1	0.0841108	0.841108	Yes
P30125_P0AC44	0.1	0.0945407	0.945407	Yes
P69054_P30125	0.1	0.0945407	0.945407	Yes
P0AC41_P0AD61	0.1	0.0945407	0.945407	Yes
P0AD61_P0AC44	0.1	0.0945407	0.945407	Yes
P07014_P0AD61	0.1	0.0945407	0.945407	Yes
P0AC44_P0AD61	0.1	0.0945407	0.945407	Yes
P0AD61_P07014	0.1	0.0945407	0.945407	Yes
P0AD61_P0AC41	0.1	0.0945407	0.945407	Yes
P0AD61_P69054	0.1	0.0945407	0.945407	Yes
P69054_P0AD61	0.1	0.0945252	0.945252	Yes
P00963_P0AC44	0.1	0.0945407	0.945407	Yes
P00963_P07014	0.1	0.0945407	0.945407	Yes
P00963_P0AC41	0.1	0.0945407	0.945407	Yes
P00963_P69054	0.1	0.0945407	0.945407	Yes
P07014_P00963	0.1	0.0945407	0.945407	Yes
P0AC41_P00963	0.1	0.0945407	0.945407	Yes
P0AC44_P00963	0.1	0.0945407	0.945407	Yes
P69054_P00963	0.1	0.0945407	0.945407	Yes
P07014_P0A6J3	0.1	0.0945407	0.945407	Yes
P0A6J3_P07014	0.1	0.0945407	0.945407	Yes
P0A6J3_P0AC41	0.1	0.0945407	0.945407	Yes
P0A6J3_P0AC44	0.1	0.0945407	0.945407	Yes
P0A6J3_P69054	0.1	0.0936514	0.936514	Yes
P0AC41_P0A6J3	0.1	0.0945407	0.945407	Yes
P0AC44_P0A6J3	0.1	0.0945407	0.945407	Yes
P69054_P0A6J3	0.1	0.0945407	0.945407	Yes
P07014_P0A6E1	0.1	0.0945407	0.945407	Yes
P0A6E1_P07014	0.1	0.0735572	0.735572	Yes
P0A6E1_P0AC41	0.1	0.0945407	0.945407	Yes
P0A6E1_P0AC44	0.1	0.0945407	0.945407	Yes
P0A6E1_P69054	0.1	0.0945407	0.945407	Yes
P0AC41_P0A6E1	0.1	0.0945407	0.945407	Yes
P0AC44_P0A6E1	0.1	0.0945407	0.945407	Yes
P69054_P0A6E1	0.1	0.080974	0.80974	Yes
P07014_P25665	0.1	0.080974	0.80974	Yes
P0AC41_P25665	0.1	0.080974	0.80974	Yes
P0AC44_P25665	0.1	0.080974	0.80974	Yes
P25665_P07014	0.1	0.0945407	0.945407	Yes
P25665_P0AC41	0.1	0.0945407	0.945407	Yes
P25665_P0AC44	0.1	0.0945407	0.945407	Yes
P25665_P69054	0.1	0.0841108	0.841108	Yes
P69054_P25665	0.1	0.0841108	0.841108	Yes
P07014_P33599	0.1	0.0930306	0.930306	Yes
P0AC41_P33599	0.1	0.0945407	0.945407	Yes
P0AC44_P33599	0.1	0.0672137	0.672137	Yes
P33599_P07014	0.1	0.0945407	0.945407	Yes
P33599_P0AC41	0.1	0.0945407	0.945407	Yes
P33599_P0AC44	0.1	0.0945407	0.945407	Yes
P33599_P69054	0.1	0.0945407	0.945407	Yes
P69054_P33599	0.1	0.0945407	0.945407	Yes
P07014_P0AFE8	0.1	0.0945407	0.945407	Yes
P0AC41_P0AFE8	0.1	0.0945407	0.945407	Yes
P0AC44_P0AFE8	0.1	0.0945407	0.945407	Yes
P0AFE8_P07014	0.1	0.0945407	0.945407	Yes
P0AFE8_P0AC41	0.1	0.0945407	0.945407	Yes
P0AFE8_P0AC44	0.1	0.0945407	0.945407	Yes
P0AFE8_P69054	0.1	0.0945407	0.945407	Yes
P69054_P0AFE8	0.1	0.0945407	0.945407	Yes
P07014_P0A9P0	0.1	0.0914106	0.914106	Yes
P0A9P0_P07014	0.1	0.091326	0.91326	Yes
P0A9P0_P0AC41	0.1	0.0945407	0.945407	Yes
P0A9P0_P0AC44	0.1	0.0909922	0.909922	Yes
P0A9P0_P69054	0.1	0.0945407	0.945407	Yes
P0AC41_P0A9P0	0.1	0.0945407	0.945407	Yes
P0AC44_P0A9P0	0.1	0.0945407	0.945407	Yes
P69054_P0A9P0	0.1	0.0945407	0.945407	Yes
P07014_P0AFF0	0.1	0.0945407	0.945407	Yes
P0AC41_P0AFF0	0.1	0.0945407	0.945407	Yes
P0AC44_P0AFF0	0.1	0.0935974	0.935974	Yes
P0AFF0_P07014	0.1	0.0945407	0.945407	Yes
P0AFF0_P0AC41	0.1	0.0945407	0.945407	Yes
P0AFF0_P0AC44	0.1	0.0945407	0.945407	Yes
P0AFF0_P69054	0.1	0.0945407	0.945407	Yes
P69054_P0AFF0	0.1	0.0945407	0.945407	Yes
P07014_P31979	0.1	0.0945407	0.945407	Yes
P0AC41_P31979	0.1	0.0945407	0.945407	Yes
P0AC44_P31979	0.1	0.0945407	0.945407	Yes
P31979_P07014	0.1	0.0943582	0.943582	Yes
P31979_P0AC41	0.1	0.0945407	0.945407	Yes
P31979_P0AC44	0.1	0.0945407	0.945407	Yes
P31979_P69054	0.1	0.0945407	0.945407	Yes
P69054_P31979	0.1	0.0945407	0.945407	Yes
P05791_P07014	0.1	0.0945407	0.945407	Yes
P05791_P0AC41	0.1	0.0945407	0.945407	Yes
P05791_P0AC44	0.1	0.0945407	0.945407	Yes
P05791_P69054	0.1	0.0940823	0.940823	Yes
P07014_P05791	0.1	0.0937756	0.937756	Yes
P0AC41_P05791	0.1	0.0945407	0.945407	Yes
P0AC44_P05791	0.1	0.0945407	0.945407	Yes
P69054_P05791	0.1	0.0945407	0.945407	Yes
P07014_P0AFD4	0.1	0.0945407	0.945407	Yes
P0AC41_P0AFD4	0.1	0.0945407	0.945407	Yes
P0AC44_P0AFD4	0.1	0.0945407	0.945407	Yes
P0AFD4_P07014	0.1	0.0945407	0.945407	Yes
P0AFD4_P0AC41	0.1	0.0931484	0.931484	Yes
P0AFD4_P0AC44	0.1	0.0945407	0.945407	Yes
P0AFD4_P69054	0.1	0.0841108	0.841108	Yes
P69054_P0AFD4	0.1	0.0945407	0.945407	Yes
P07014_P0ADF8	0.1	0.0945407	0.945407	Yes
P0AC41_P0ADF8	0.1	0.0945407	0.945407	Yes
P0AC44_P0ADF8	0.1	0.0945407	0.945407	Yes
P0ADF8_P07014	0.1	0.0945407	0.945407	Yes
P0ADF8_P0AC41	0.1	0.0945407	0.945407	Yes
P0ADF8_P0AC44	0.1	0.0945407	0.945407	No
P0ADF8_P69054	0.1	0.0945407	0.945407	No
P69054_P0ADF8	0.1	0.0945407	0.945407	Yes
P0AC41_P77434	0.1	0.0944331	0.944331	Yes
P07014_P77434	0.1	0.0945407	0.945407	No
P0AC44_P77434	0.1	0.0945407	0.945407	No
P69054_P77434	0.1	0.0945407	0.945407	Yes
P77434_P07014	0.1	0.0945407	0.945407	No
P77434_P0AC41	0.1	0.0945407	0.945407	No
P77434_P0AC44	0.1	0.0841052	0.841052	No
P77434_P69054	0.1	0.0945407	0.945407	Yes
P0AC44_P0A7A9	0.1	0.0945407	0.945407	No
P07014_P0A7A9	0.1	0.0945407	0.945407	Yes
P0A7A9_P07014	0.1	0.0945407	0.945407	No
P0A7A9_P0AC41	0.1	0.0945407	0.945407	No
P0A7A9_P0AC44	0.1	0.0945407	0.945407	Yes
P0A7A9_P69054	0.1	0.0945407	0.945407	No
P0AC41_P0A7A9	0.1	0.0945407	0.945407	Yes
P69054_P0A7A9	0.1	0.0945407	0.945407	Yes
P07014_P0AFC7	0.1	0.0945154	0.945154	No
P0AC41_P0AFC7	0.1	0.0945407	0.945407	Yes
P0AC44_P0AFC7	0.1	0.0945407	0.945407	Yes
P0AFC7_P07014	0.1	0.0945407	0.945407	Yes
P0AFC7_P0AC41	0.1	0.0945407	0.945407	No
P0AFC7_P0AC44	0.1	0.0945407	0.945407	No
P0AFC7_P69054	0.1	0.0945407	0.945407	Yes
P69054_P0AFC7	0.1	0.0945407	0.945407	Yes
P07014_P23721	0.1	0.0945407	0.945407	No
P0AC41_P23721	0.1	0.0945407	0.945407	Yes
P0AC44_P23721	0.1	0.0945407	0.945407	No
P23721_P07014	0.1	0.0945407	0.945407	Yes
P23721_P0AC41	0.1	0.0945407	0.945407	No
P23721_P0AC44	0.1	0.0936418	0.936418	No
P23721_P69054	0.1	0.0945407	0.945407	Yes
P69054_P23721	0.1	0.0945407	0.945407	Yes
P07014_P0A991	0.1	0.0945407	0.945407	Yes
P0A991_P07014	0.1	0.0945407	0.945407	Yes
P0A991_P0AC41	0.1	0.0735512	0.735512	No
P0A991_P0AC44	0.1	0.0945407	0.945407	No
P0A991_P69054	0.1	0.0945407	0.945407	Yes
P0AC41_P0A991	0.1	0.0945407	0.945407	Yes
P0AC44_P0A991	0.1	0.0945407	0.945407	No
P69054_P0A991	0.1	0.0945407	0.945407	Yes
P07014_P0AFD6	0.1	0.080967	0.80967	No
P0AC41_P0AFD6	0.1	0.080967	0.80967	No
P0AC44_P0AFD6	0.1	0.080967	0.80967	No
P0AFD6_P07014	0.1	0.080967	0.80967	No
P0AFD6_P0AC41	0.1	0.0945407	0.945407	No
P0AFD6_P0AC44	0.1	0.0945407	0.945407	Yes
P0AFD6_P69054	0.1	0.0945407	0.945407	Yes
P69054_P0AFD6	0.1	0.0841052	0.841052	No
P07014_P0AFE0	0.1	0.0841052	0.841052	No
P0AC41_P0AFE0	0.1	0.0930208	0.930208	No
P0AC44_P0AFE0	0.1	0.0945407	0.945407	Yes
P0AFE0_P07014	0.1	0.0672084	0.672084	No
P0AFE0_P0AC41	0.1	0.0945407	0.945407	Yes
P0AFE0_P0AC44	0.1	0.0945407	0.945407	Yes
P0AFE0_P69054	0.1	0.0945407	0.945407	Yes
P69054_P0AFE0	0.1	0.0945407	0.945407	No
P0AC41_P0AFD1	0.1	0.0945407	0.945407	No
P07014_P0AFD1	0.1	0.0945407	0.945407	No
P0AC44_P0AFD1	0.1	0.0945407	0.945407	No
P0AFD1_P07014	0.1	0.0945407	0.945407	No
P0AFD1_P0AC41	0.1	0.0945407	0.945407	No
P0AFD1_P0AC44	0.1	0.0945407	0.945407	No
P0AFD1_P69054	0.1	0.0945407	0.945407	No
P69054_P0AFD1	0.1	0.0945407	0.945407	No
P0AC41_P0AFC3	0.1	0.0945407	0.945407	No
P07014_P0AFC3	0.1	0.0914025	0.914025	No
P0AC44_P0AFC3	0.1	0.0913163	0.913163	Yes
P0AFC3_P07014	0.1	0.0945407	0.945407	No
P0AFC3_P0AC41	0.1	0.090983	0.90983	Yes
P0AFC3_P0AC44	0.1	0.0945407	0.945407	Yes
P0AFC3_P69054	0.1	0.0945407	0.945407	Yes
P69054_P0AFC3	0.1	0.0945407	0.945407	Yes
P07014_P0A6A6	0.1	0.0945407	0.945407	Yes
P0A6A6_P07014	0.1	0.0945407	0.945407	Yes
P0A6A6_P0AC41	0.1	0.0945407	0.945407	Yes
P0A6A6_P0AC44	0.1	0.0935877	0.935877	No
P0A6A6_P69054	0.1	0.0945407	0.945407	Yes
P0AC41_P0A6A6	0.1	0.0945407	0.945407	Yes
P0AC44_P0A6A6	0.1	0.0945407	0.945407	Yes
P69054_P0A6A6	0.1	0.0945407	0.945407	No
P00895_P07014	0.1	0.0945407	0.945407	Yes
P00895_P0AC44	0.1	0.0945407	0.945407	Yes
P00895_P69054	0.1	0.0945407	0.945407	Yes
P07014_P00895	0.1	0.0945407	0.945407	No
P0AC41_P00895	0.1	0.0943484	0.943484	No
P69054_P00895	0.1	0.0945407	0.945407	No
P00895_P0AC41	0.1	0.0945407	0.945407	No
P0AC44_P00895	0.1	0.0945407	0.945407	No
P0AC41_P11868	0.1	0.0945407	0.945407	Yes
P07014_P11868	0.1	0.0945407	0.945407	No
P0AC44_P11868	0.1	0.0945407	0.945407	No
P11868_P07014	0.1	0.0945407	0.945407	No
P11868_P0AC41	0.1	0.0940725	0.940725	No
P11868_P0AC44	0.1	0.0937659	0.937659	No
P11868_P69054	0.1	0.0945407	0.945407	Yes
P69054_P11868	0.1	0.0945407	0.945407	No
P07014_P0AFE4	0.1	0.0945407	0.945407	Yes
P0AC44_P0AFE4	0.1	0.0945407	0.945407	Yes
P0AFE4_P07014	0.1	0.0945407	0.945407	Yes
P0AFE4_P0AC41	0.1	0.0945407	0.945407	Yes
P0AFE4_P0AC44	0.1	0.0945407	0.945407	Yes
P0AFE4_P69054	0.1	0.0931387	0.931387	No
P69054_P0AFE4	0.1	0.0945407	0.945407	No
P0AC41_P0AFE4	0.1	0.0841052	0.841052	No
P07014_P75806	0.1	0.0945407	0.945407	Yes
P0AC41_P75806	0.1	0.0945407	0.945407	No
P0AC44_P75806	0.1	0.0945407	0.945407	No
P69054_P75806	0.1	0.0945407	0.945407	No
P75806_P07014	0.1	0.0945407	0.945407	No
P75806_P0AC41	0.1	0.0945407	0.945407	Yes
P75806_P0AC44	0.1	0.0945407	0.945407	No
P75806_P69054	0.1	0.0945407	0.945407	No
P07014_P08142	0.1	0.0945407	0.945407	Yes
P08142_P07014	0.1	0.0944511	0.944511	Yes
P08142_P0AC41	0.1	0.0945407	0.945407	No
P08142_P0AC44	0.1	0.0945407	0.945407	No
P08142_P69054	0.1	0.0945407	0.945407	Yes
P0AC41_P08142	0.1	0.0945407	0.945407	No
P0AC44_P08142	0.1	0.0945407	0.945407	No
P69054_P08142	0.1	0.0841155	0.841155	No
P07014_P31069	0.1	0.0945407	0.945407	Yes
P0AC41_P31069	0.1	0.0945407	0.945407	No
P0AC44_P31069	0.1	0.0945407	0.945407	Yes
P31069_P07014	0.1	0.0945407	0.945407	No
P31069_P0AC41	0.1	0.0945407	0.945407	No
P31069_P0AC44	0.1	0.0945407	0.945407	Yes
P31069_P69054	0.1	0.0945407	0.945407	No
P69054_P31069	0.1	0.0945407	0.945407	Yes
P0AC44_P16690	0.1	0.0945407	0.945407	Yes
P69054_P16690	0.1	0.0945334	0.945334	No
P07014_P16690	0.1	0.0945407	0.945407	Yes
P0AC41_P16690	0.1	0.0945407	0.945407	Yes
P16690_P07014	0.1	0.0945407	0.945407	Yes
P16690_P0AC41	0.1	0.0945407	0.945407	No
P16690_P0AC44	0.1	0.0945407	0.945407	No
P16690_P69054	0.1	0.0945407	0.945407	Yes
P0A7E5_P0AC41	0.1	0.0945407	0.945407	Yes
P0A7E5_P0AC44	0.1	0.0945407	0.945407	No
P0A7E5_P69054	0.1	0.0945407	0.945407	Yes
P07014_P0A7E5	0.1	0.0945407	0.945407	No
P0A7E5_P07014	0.1	0.0945407	0.945407	Yes
P0AC41_P0A7E5	0.1	0.0945407	0.945407	No
P0AC44_P0A7E5	0.1	0.0936595	0.936595	No
P69054_P0A7E5	0.1	0.0945407	0.945407	Yes
P00888_P07014	0.1	0.0945407	0.945407	Yes
P00888_P0AC41	0.1	0.0945407	0.945407	Yes
P00888_P69054	0.1	0.0945407	0.945407	Yes
P07014_P00888	0.1	0.0735621	0.735621	No
P0AC41_P00888	0.1	0.0945407	0.945407	No
P0AC44_P00888	0.1	0.0945407	0.945407	Yes
P69054_P00888	0.1	0.0945407	0.945407	Yes
P00888_P0AC44	0.1	0.0945407	0.945407	No
P05042_P07014	0.1	0.0945407	0.945407	Yes
P05042_P0AC41	0.1	0.0809799	0.809799	No
P05042_P0AC44	0.1	0.0809799	0.809799	No
P05042_P69054	0.1	0.0809799	0.809799	No
P07014_P05042	0.1	0.0809799	0.809799	No
P0AC41_P05042	0.1	0.0945407	0.945407	No
P69054_P05042	0.1	0.0945407	0.945407	Yes
P0AC44_P05042	0.1	0.0945407	0.945407	Yes
P07014_P0A790	0.1	0.0841155	0.841155	No
P0A790_P07014	0.1	0.0841155	0.841155	No
P0A790_P0AC41	0.1	0.0930387	0.930387	No
P0A790_P0AC44	0.1	0.0945407	0.945407	Yes
P0A790_P69054	0.1	0.0672176	0.672176	No
P0AC41_P0A790	0.1	0.0945407	0.945407	Yes
P0AC44_P0A790	0.1	0.0945407	0.945407	Yes
P69054_P0A790	0.1	0.0945407	0.945407	Yes
P07014_P0ABP8	0.1	0.0945407	0.945407	No
P0ABP8_P07014	0.1	0.0945407	0.945407	No
P0ABP8_P0AC41	0.1	0.0945407	0.945407	No
P0ABP8_P0AC44	0.1	0.0945407	0.945407	No
P0ABP8_P69054	0.1	0.0945407	0.945407	No
P0AC41_P0ABP8	0.1	0.0945407	0.945407	No
P0AC44_P0ABP8	0.1	0.0945407	0.945407	No
P69054_P0ABP8	0.1	0.0945407	0.945407	No
P07014_P69506	0.1	0.0945407	0.945407	No
P0AC44_P69506	0.1	0.0945407	0.945407	No
P69506_P07014	0.1	0.0914174	0.914174	No
P69506_P0AC41	0.1	0.0913339	0.913339	Yes
P69506_P0AC44	0.1	0.0945407	0.945407	No
P69506_P69054	0.1	0.0909997	0.909997	Yes
P0AC41_P69506	0.1	0.0945407	0.945407	Yes
P69054_P69506	0.1	0.0945407	0.945407	Yes
P07014_P36553	0.1	0.0945407	0.945407	Yes
P0AC41_P36553	0.1	0.0945407	0.945407	Yes
P0AC44_P36553	0.1	0.0945407	0.945407	Yes
P36553_P07014	0.1	0.0945407	0.945407	Yes
P36553_P0AC41	0.1	0.0936054	0.936054	No
P36553_P0AC44	0.1	0.0945407	0.945407	Yes
P36553_P69054	0.1	0.0945407	0.945407	Yes
P69054_P36553	0.1	0.0945407	0.945407	Yes
P07014_P0A853	0.1	0.0945407	0.945407	No
P0A853_P07014	0.1	0.0945407	0.945407	Yes
P0A853_P0AC44	0.1	0.0945407	0.945407	Yes
P0AC41_P0A853	0.1	0.0945407	0.945407	Yes
P0AC44_P0A853	0.1	0.0945407	0.945407	No
P0A853_P0AC41	0.1	0.0943663	0.943663	No
P0A853_P69054	0.1	0.0945407	0.945407	No
P69054_P0A853	0.1	0.0945407	0.945407	No
P07014_P0A6B4	0.1	0.0945407	0.945407	No
P0A6B4_P07014	0.1	0.0945407	0.945407	Yes
P0A6B4_P0AC41	0.1	0.0945407	0.945407	No
P0A6B4_P0AC44	0.1	0.0945407	0.945407	No
P0A6B4_P69054	0.1	0.0945407	0.945407	No
P0AC41_P0A6B4	0.1	0.0940903	0.940903	No
P0AC44_P0A6B4	0.1	0.0937837	0.937837	No
P69054_P0A6B4	0.1	0.0945407	0.945407	Yes
P00903_P07014	0.1	0.0945407	0.945407	No
P00903_P0AC41	0.1	0.0945407	0.945407	Yes
P00903_P0AC44	0.1	0.0945407	0.945407	Yes
P00903_P69054	0.1	0.0945407	0.945407	Yes
P07014_P00903	0.1	0.0945407	0.945407	Yes
P0AC44_P00903	0.1	0.0945407	0.945407	Yes
P69054_P00903	0.1	0.0931565	0.931565	No
P0AC41_P00903	0.1	0.0945407	0.945407	No
P07014_P62623	0.1	0.0841155	0.841155	No
P0AC41_P62623	0.1	0.0945407	0.945407	Yes
P0AC44_P62623	0.1	0.0945407	0.945407	No
P62623_P07014	0.1	0.0945407	0.945407	No
P62623_P0AC41	0.1	0.0945407	0.945407	No
P62623_P0AC44	0.1	0.0945407	0.945407	No
P62623_P69054	0.1	0.0945407	0.945407	Yes
P69054_P62623	0.1	0.0945407	0.945407	Yes
P07014_P33022	0.1	0.0945407	0.945407	Yes
P0AC41_P33022	0.1	0.0945407	0.945407	Yes
P0AC44_P33022	0.1	0.094454	0.94454	Yes
P33022_P07014	0.1	0.0945407	0.945407	Yes
P33022_P0AC41	0.1	0.0945407	0.945407	Yes
P33022_P0AC44	0.1	0.0945407	0.945407	Yes
P33022_P69054	0.1	0.0945407	0.945407	Yes
P69054_P33022	0.1	0.0945407	0.945407	Yes
P0A9J8_P07014	0.1	0.0841172	0.841172	Yes
P0AC44_P0A9J8	0.1	0.0945407	0.945407	Yes
P07014_P0A9J8	0.1	0.0945407	0.945407	Yes
P0A9J8_P0AC41	0.1	0.0945407	0.945407	Yes
P0A9J8_P0AC44	0.1	0.0945407	0.945407	Yes
P0A9J8_P69054	0.1	0.0945407	0.945407	Yes
P0AC41_P0A9J8	0.1	0.0945407	0.945407	Yes
P69054_P0A9J8	0.1	0.0945407	0.945407	Yes
P07014_P0ABE9	0.1	0.0945407	0.945407	Yes
P0ABE9_P07014	0.1	0.0945407	0.945407	Yes
P0ABE9_P0AC41	0.1	0.0945362	0.945362	Yes
P0ABE9_P0AC44	0.1	0.0945407	0.945407	Yes
P0ABE9_P69054	0.1	0.0945407	0.945407	Yes
P0AC41_P0ABE9	0.1	0.0945407	0.945407	Yes
P0AC44_P0ABE9	0.1	0.0945407	0.945407	Yes
P69054_P0ABE9	0.1	0.0945407	0.945407	Yes
P07014_P0ABK5	0.1	0.0945407	0.945407	Yes
P0ABK5_P07014	0.1	0.0945407	0.945407	Yes
P0ABK5_P0AC41	0.1	0.0945407	0.945407	Yes
P0ABK5_P0AC44	0.1	0.0945407	0.945407	Yes
P0ABK5_P69054	0.1	0.0945407	0.945407	Yes
P0AC41_P0ABK5	0.1	0.0945407	0.945407	Yes
P0AC44_P0ABK5	0.1	0.0945407	0.945407	Yes
P69054_P0ABK5	0.1	0.0936623	0.936623	Yes
P07014_P0AEA8	0.1	0.0945407	0.945407	Yes
P0AC41_P0AEA8	0.1	0.0945407	0.945407	Yes
P0AC44_P0AEA8	0.1	0.0945407	0.945407	Yes
P0AEA8_P07014	0.1	0.0945407	0.945407	Yes
P0AEA8_P0AC41	0.1	0.0735638	0.735638	Yes
P0AEA8_P0AC44	0.1	0.0945407	0.945407	Yes
P0AEA8_P69054	0.1	0.0945407	0.945407	Yes
P69054_P0AEA8	0.1	0.0945407	0.945407	Yes
P07014_P37019	0.1	0.0945407	0.945407	Yes
P0AC41_P37019	0.1	0.0945407	0.945407	Yes
P0AC44_P37019	0.1	0.0809819	0.809819	Yes
P37019_P07014	0.1	0.0809819	0.809819	Yes
P37019_P0AC41	0.1	0.0809819	0.809819	Yes
P37019_P0AC44	0.1	0.0809819	0.809819	Yes
P37019_P69054	0.1	0.0945407	0.945407	Yes
P69054_P37019	0.1	0.0945407	0.945407	Yes
P07014_P07862	0.1	0.0945407	0.945407	Yes
P07862_P07014	0.1	0.0841172	0.841172	Yes
P07862_P0AC41	0.1	0.0841172	0.841172	Yes
P07862_P0AC44	0.1	0.0930415	0.930415	Yes
P07862_P69054	0.1	0.0945407	0.945407	Yes
P0AC41_P07862	0.1	0.0672197	0.672197	Yes
P69054_P07862	0.1	0.0945407	0.945407	Yes
P0AC44_P07862	0.1	0.0945407	0.945407	Yes
P0AC41_P76536	0.1	0.0945407	0.945407	Yes
P07014_P76536	0.1	0.0945407	0.945407	Yes
P0AC44_P76536	0.1	0.0945407	0.945407	Yes
P69054_P76536	0.1	0.0945407	0.945407	Yes
P76536_P07014	0.1	0.0945407	0.945407	Yes
P76536_P0AC41	0.1	0.0945407	0.945407	Yes
P76536_P0AC44	0.1	0.0945407	0.945407	Yes
P76536_P69054	0.1	0.0945407	0.945407	Yes
P07014_P37330	0.1	0.0945407	0.945407	Yes
P0AC41_P37330	0.1	0.0945407	0.945407	Yes
P0AC44_P37330	0.1	0.0945407	0.945407	Yes
P37330_P07014	0.1	0.0914198	0.914198	Yes
P37330_P0AC41	0.1	0.0913367	0.913367	Yes
P37330_P0AC44	0.1	0.0945407	0.945407	Yes
P37330_P69054	0.1	0.0910024	0.910024	Yes
P69054_P37330	0.1	0.0945407	0.945407	Yes
P07014_P21177	0.1	0.0945407	0.945407	Yes
P0AC41_P21177	0.1	0.0945407	0.945407	Yes
P0AC44_P21177	0.1	0.0945407	0.945407	Yes
P21177_P07014	0.1	0.0945407	0.945407	Yes
P21177_P0AC41	0.1	0.0945407	0.945407	Yes
P21177_P0AC44	0.1	0.0936082	0.936082	Yes
P21177_P69054	0.1	0.0945407	0.945407	Yes
P69054_P21177	0.1	0.0945407	0.945407	Yes
P07014_P0AFS3	0.1	0.0945407	0.945407	Yes
P0AC41_P0AFS3	0.1	0.0945407	0.945407	Yes
P0AFS3_P07014	0.1	0.0945407	0.945407	Yes
P0AFS3_P0AC41	0.1	0.0945407	0.945407	Yes
P0AFS3_P0AC44	0.1	0.0945407	0.945407	Yes
P0AFS3_P69054	0.1	0.0945407	0.945407	Yes
P69054_P0AFS3	0.1	0.0943692	0.943692	Yes
P0AC44_P0AFS3	0.1	0.0945407	0.945407	Yes
P0AC41_P30143	0.1	0.0945407	0.945407	Yes
P30143_P0AC44	0.1	0.0945407	0.945407	Yes
P69054_P30143	0.1	0.0945407	0.945407	Yes
P07014_P64550	0.1	0.0945407	0.945407	Yes
P0AC41_P64550	0.1	0.0945407	0.945407	Yes
P0AC44_P64550	0.1	0.0945407	0.945407	Yes
P64550_P07014	0.1	0.0940932	0.940932	Yes
P64550_P0AC41	0.1	0.0937865	0.937865	Yes
P64550_P0AC44	0.1	0.0945407	0.945407	Yes
P64550_P69054	0.1	0.0945407	0.945407	Yes
P69054_P64550	0.1	0.0945407	0.945407	Yes
P07014_P30143	0.1	0.0945407	0.945407	Yes
P0AC44_P30143	0.1	0.0945407	0.945407	Yes
P30143_P07014	0.1	0.0945407	0.945407	Yes
P30143_P0AC41	0.1	0.0945407	0.945407	Yes
P30143_P69054	0.1	0.0931593	0.931593	Yes
P07014_P28305	0.1	0.0945407	0.945407	Yes
P0AC41_P28305	0.1	0.0841172	0.841172	Yes
P0AC44_P28305	0.1	0.0945407	0.945407	Yes
P28305_P07014	0.1	0.0945407	0.945407	Yes
P28305_P0AC41	0.1	0.0945407	0.945407	Yes
P28305_P0AC44	0.1	0.0945407	0.945407	Yes
P28305_P69054	0.1	0.0945407	0.945407	Yes
P69054_P28305	0.1	0.0945407	0.945407	Yes
P07014_P0A8H3	0.1	0.0945407	0.945407	No
P0A8H3_P07014	0.1	0.0945407	0.945407	No
P0A8H3_P0AC41	0.1	0.0945407	0.945407	Yes
P0A8H3_P0AC44	0.1	0.0943219	0.943219	Yes
P0A8H3_P69054	0.1	0.0945407	0.945407	No
P0AC41_P0A8H3	0.1	0.0945184	0.945184	No
P0AC44_P0A8H3	0.1	0.0945309	0.945309	Yes
P69054_P0A8H3	0.1	0.0945407	0.945407	No
P07014_P0AAC8	0.1	0.0945407	0.945407	No
P0AAC8_P07014	0.1	0.084041	0.84041	No
P0AAC8_P0AC41	0.1	0.0945407	0.945407	Yes
P0AAC8_P0AC44	0.1	0.0945407	0.945407	No
P0AAC8_P69054	0.1	0.0945407	0.945407	Yes
P0AC41_P0AAC8	0.1	0.0945407	0.945407	No
P0AC44_P0AAC8	0.1	0.0945407	0.945407	No
P69054_P0AAC8	0.1	0.0945407	0.945407	Yes
P50457_P0AC44	0.1	0.0945407	0.945407	No
P07014_P50457	0.1	0.0945407	0.945407	Yes
P0AC41_P50457	0.1	0.0945407	0.945407	Yes
P0AC44_P50457	0.1	0.0944039	0.944039	No
P50457_P07014	0.1	0.0945407	0.945407	Yes
P50457_P0AC41	0.1	0.0945407	0.945407	Yes
P50457_P69054	0.1	0.0945407	0.945407	Yes
P69054_P50457	0.1	0.0945407	0.945407	No
P07014_P0A9G6	0.1	0.0945407	0.945407	No
P0A9G6_P07014	0.1	0.0945407	0.945407	Yes
P0A9G6_P0AC41	0.1	0.0945407	0.945407	Yes
P0A9G6_P0AC44	0.1	0.0945407	0.945407	No
P0A9G6_P69054	0.1	0.0945407	0.945407	Yes
P0AC41_P0A9G6	0.1	0.0945407	0.945407	No
P0AC44_P0A9G6	0.1	0.0945407	0.945407	Yes
P69054_P0A9G6	0.1	0.0945407	0.945407	No
P06960_P07014	0.1	0.0935324	0.935324	No
P06960_P0AC41	0.1	0.0945407	0.945407	Yes
P06960_P0AC44	0.1	0.0945407	0.945407	Yes
P06960_P69054	0.1	0.0944727	0.944727	Yes
P07014_P06960	0.1	0.0945407	0.945407	Yes
P0AC41_P06960	0.1	0.0734837	0.734837	No
P0AC44_P06960	0.1	0.0945407	0.945407	No
P69054_P06960	0.1	0.0945407	0.945407	Yes
P07014_P12996	0.1	0.0945407	0.945407	Yes
P0AC41_P12996	0.1	0.0945407	0.945407	No
P0AC44_P12996	0.1	0.0945407	0.945407	Yes
P12996_P07014	0.1	0.080887	0.80887	No
P12996_P0AC41	0.1	0.080887	0.80887	No
P12996_P0AC44	0.1	0.080887	0.80887	No
P12996_P69054	0.1	0.080887	0.80887	No
P69054_P12996	0.1	0.0945407	0.945407	No
P07014_P0AFC0	0.1	0.0945407	0.945407	Yes
P0AC41_P0AFC0	0.1	0.0945407	0.945407	Yes
P0AC44_P0AFC0	0.1	0.084041	0.84041	No
P0AFC0_P07014	0.1	0.084041	0.84041	No
P0AFC0_P0AC41	0.1	0.09291	0.9291	No
P0AFC0_P0AC44	0.1	0.0945379	0.945379	Yes
P0AFC0_P69054	0.1	0.0671477	0.671477	No
P69054_P0AFC0	0.1	0.0945407	0.945407	Yes
P07014_P0AF12	0.1	0.0945407	0.945407	Yes
P0AF12_P07014	0.1	0.0945407	0.945407	Yes
P0AF12_P0AC41	0.1	0.0945407	0.945407	No
P0AF12_P0AC44	0.1	0.0945407	0.945407	No
P0AF12_P69054	0.1	0.0945407	0.945407	No
P69054_P0AF12	0.1	0.0945407	0.945407	No
P0AC41_P0AF12	0.1	0.0945407	0.945407	No
P0AC44_P0AF12	0.1	0.0945407	0.945407	No
P06968_P07014	0.1	0.0945407	0.945407	No
P06968_P0AC41	0.1	0.0945407	0.945407	No
P06968_P0AC44	0.1	0.0945192	0.945192	No
P06968_P69054	0.1	0.0945248	0.945248	No
P07014_P06968	0.1	0.0913097	0.913097	No
P0AC41_P06968	0.1	0.0912071	0.912071	Yes
P0AC44_P06968	0.1	0.0945407	0.945407	No
P69054_P06968	0.1	0.0908797	0.908797	Yes
P07014_P0ABI4	0.1	0.0945407	0.945407	Yes
P0ABI4_P07014	0.1	0.0945407	0.945407	Yes
P0ABI4_P0AC41	0.1	0.0945407	0.945407	Yes
P0ABI4_P0AC44	0.1	0.0945407	0.945407	Yes
P0ABI4_P69054	0.1	0.0945407	0.945407	Yes
P0AC41_P0ABI4	0.1	0.0945407	0.945407	Yes
P0AC44_P0ABI4	0.1	0.0934784	0.934784	No
P69054_P0ABI4	0.1	0.0945407	0.945407	Yes
P07014_P13000	0.1	0.0945407	0.945407	Yes
P0AC41_P13000	0.1	0.0945407	0.945407	Yes
P0AC44_P13000	0.1	0.0945407	0.945407	No
P13000_P07014	0.1	0.0944569	0.944569	Yes
P13000_P0AC41	0.1	0.0945407	0.945407	Yes
P13000_P0AC44	0.1	0.0945407	0.945407	Yes
P13000_P69054	0.1	0.0945407	0.945407	No
P69054_P13000	0.1	0.0942373	0.942373	No
P07014_P0A720	0.1	0.0945407	0.945407	No
P0A720_P07014	0.1	0.0945407	0.945407	No
P0A720_P0AC41	0.1	0.0945281	0.945281	No
P0A720_P0AC44	0.1	0.0945407	0.945407	Yes
P0A720_P69054	0.1	0.0945048	0.945048	No
P0AC41_P0A720	0.1	0.0945407	0.945407	No
P0AC44_P0A720	0.1	0.0945407	0.945407	No
P69054_P0A720	0.1	0.0939621	0.939621	No
P07014_P07023	0.1	0.0936562	0.936562	No
P07023_P07014	0.1	0.0945407	0.945407	Yes
P07023_P0AC41	0.1	0.0945407	0.945407	No
P07023_P0AC44	0.1	0.0945407	0.945407	Yes
P07023_P69054	0.1	0.0945407	0.945407	Yes
P0AC44_P07023	0.1	0.0945407	0.945407	Yes
P69054_P07023	0.1	0.0945407	0.945407	Yes
P07014_P07014	0.1	0.0945407	0.945407	Yes
P07014_P0AC41	0.1	0.0930284	0.930284	No
P07014_P0AC44	0.1	0.0945407	0.945407	No
P07014_P69054	0.1	0.084041	0.84041	No
P0AC41_P07014	0.1	0.0945407	0.945407	Yes
P0AC41_P0AC41	0.1	0.0945407	0.945407	No
P0AC41_P0AC44	0.1	0.0945407	0.945407	No
P0AC44_P07014	0.1	0.0945407	0.945407	No
P0AC44_P0AC41	0.1	0.0945407	0.945407	No
P0AC44_P0AC44	0.1	0.0945407	0.945407	Yes
P0AC44_P69054	0.1	0.0945407	0.945407	Yes
P69054_P07014	0.1	0.0945407	0.945407	Yes
P69054_P0AC41	0.1	0.0945407	0.945407	Yes
P69054_P0AC44	0.1	0.094454	0.94454	Yes
P69054_P69054	0.1	0.0945407	0.945407	Yes
P0ABA4_P0AC41	0.1	0.0945407	0.945407	Yes
P0AC41_P0AEN1	0.1	0.0945407	0.945407	Yes
P0AC44_P0ABA4	0.1	0.0945407	0.945407	Yes
P0AC41_P43676	0.1	0.0945407	0.945407	Yes
P07014_P0ABB0	0.1	0.0841172	0.841172	Yes
P0ABB0_P07014	0.1	0.0945407	0.945407	Yes
P0ABB0_P0AC41	0.1	0.0945407	0.945407	Yes
P0ABB0_P0AC44	0.1	0.0945407	0.945407	Yes
P0ABB0_P69054	0.1	0.0945407	0.945407	Yes
P0AC41_P0ABB0	0.1	0.0945407	0.945407	Yes
P0AC44_P0ABB0	0.1	0.0945407	0.945407	Yes
P69054_P0ABB0	0.1	0.0945407	0.945407	Yes
P07014_P0A877	0.1	0.0945407	0.945407	Yes
P07014_P45568	0.1	0.0945407	0.945407	Yes
P0A877_P0AC44	0.1	0.0945362	0.945362	Yes
P0AC41_P45568	0.1	0.0945407	0.945407	Yes
P0AC44_P0A877	0.1	0.0945407	0.945407	Yes
P0AC44_P45568	0.1	0.0945407	0.945407	Yes
P45568_P07014	0.1	0.0945407	0.945407	Yes
P45568_P0AC41	0.1	0.0945407	0.945407	Yes
P45568_P0AC44	0.1	0.0945407	0.945407	Yes
P45568_P69054	0.1	0.0945407	0.945407	Yes
P69054_P45568	0.1	0.0945407	0.945407	Yes
P07014_P0A6E6	0.1	0.0945407	0.945407	Yes
P0A6E6_P07014	0.1	0.0945407	0.945407	Yes
P0A6E6_P0AC41	0.1	0.0945407	0.945407	Yes
P0A6E6_P0AC44	0.1	0.0945407	0.945407	Yes
P0A6E6_P69054	0.1	0.0936623	0.936623	Yes
P69054_P0A6E6	0.1	0.0945407	0.945407	Yes
P0AC41_P61949	0.1	0.0945407	0.945407	Yes
P61949_P0AC41	0.1	0.0945407	0.945407	Yes
P07014_P38038	0.1	0.0945407	0.945407	Yes
P0AC41_P38038	0.1	0.0735638	0.735638	Yes
P0AC44_P38038	0.1	0.0945407	0.945407	Yes
P0AC44_P45395	0.1	0.0945407	0.945407	Yes
P38038_P07014	0.1	0.0945407	0.945407	Yes
P38038_P0AC41	0.1	0.0945407	0.945407	Yes
P38038_P0AC44	0.1	0.0945407	0.945407	Yes
P38038_P69054	0.1	0.0809819	0.809819	Yes
P69054_P38038	0.1	0.0809819	0.809819	Yes
P07014_P0A6C5	0.1	0.0809819	0.809819	Yes
P0A6C5_P07014	0.1	0.0809819	0.809819	Yes
P0A6C5_P0AC41	0.1	0.0945407	0.945407	Yes
P0A6C5_P0AC44	0.1	0.0945407	0.945407	Yes
P0A6C5_P69054	0.1	0.0945407	0.945407	Yes
P0AC41_P80668	0.1	0.0841172	0.841172	Yes
P69054_P0A6C5	0.1	0.0841172	0.841172	Yes
P69054_P80668	0.1	0.0930415	0.930415	Yes
P80668_P07014	0.1	0.0945407	0.945407	Yes
P80668_P0AC41	0.1	0.0672197	0.672197	Yes
P80668_P69054	0.1	0.0945407	0.945407	Yes
P0AC41_P17445	0.1	0.0945407	0.945407	Yes
P07014_P0ABQ0	0.1	0.0945407	0.945407	Yes
P07014_P27300	0.1	0.0945407	0.945407	Yes
P07014_P27302	0.1	0.0945407	0.945407	Yes
P0ABQ0_P07014	0.1	0.0945407	0.945407	Yes
P0ABQ0_P0AC41	0.1	0.0945407	0.945407	Yes
P0ABQ0_P0AC44	0.1	0.0945407	0.945407	Yes
P0ABQ0_P69054	0.1	0.0945407	0.945407	Yes
P0AC41_P0ABQ0	0.1	0.0945407	0.945407	Yes
P0AC41_P27300	0.1	0.0945407	0.945407	Yes
P0AC41_P27302	0.1	0.0945407	0.945407	Yes
P0AC44_P0ABQ0	0.1	0.0945407	0.945407	Yes
P0AC44_P27300	0.1	0.0914198	0.914198	Yes
P0AC44_P27302	0.1	0.0913367	0.913367	Yes
P27300_P07014	0.1	0.0945407	0.945407	Yes
P27300_P0AC41	0.1	0.0910024	0.910024	Yes
P27300_P0AC44	0.1	0.0945407	0.945407	Yes
P27300_P69054	0.1	0.0945407	0.945407	Yes
P27302_P07014	0.1	0.0945407	0.945407	Yes
P27302_P0AC41	0.1	0.0945407	0.945407	Yes
P27302_P0AC44	0.1	0.0945407	0.945407	Yes
P27302_P69054	0.1	0.0945407	0.945407	Yes
[truncated: 10,770 more rows]
